# Supplementary material for: Quantitative Trait Locus Analysis of Seed Germination and Seedling Vigor in Brassica rapa Reveals QTL Hotspots and Epistatic Interactions
Source: Front Plant Sci. 2015 Dec 1;6:1032. doi: 10.3389/fpls.2015.01032 (PMC4664704; doi:10.3389/fpls.2015.01032)
Supplement: Supplementary Table S1 — List of traits related to seed weight, seed germination, seedling growth, seedling weight, and salt tolerance parameters with their codes in combination with treatment, DAG (days after germination) and year of the seed batch. [file Table1.XLSX]

## Sheet: Sheet1
	Supplementary Table S1: List of traits related to seed weight, seed germination, seedling growth, seedling weight and salt tolerance parameters with their codes in combination with treatment, DAG (days after germination) and year of the seed batch.
	SN	Year	Treatment	DAG	traits	Trait code	Measurement unit
	A. 1000-seed weight
	1	2009	-	-	1000-seed weight	seed.weight.2009	gram (g)
	2	2010	-	-		seed.weight.2010	gram (g)
	3	2011	-	-		seed.weight.2011	gram (g)
	B. Flowering Time
	1	2010	-	-	Flowering time	flowering.2010	days
	2	2011	-	-		flowering.2011	days
	C. Seed germination
	1	2010	Control		T10	T10_Control_2010	hour (hr)
	2				T50	T50_Control_2010	hour (hr)
	3				Gmax	Gmax_Control_2010	%
	4				U7525	U7525_Control_2010	hour (hr)
	5				AUC	AUC_Control_2010	-
	6		50mM NaCl (salt stress)		T10	T10_50mM_2010	hour (hr)
	7				T50	T50_50mM_2010	hour (hr)
	8				Gmax	Gmax_50mM_2010	%
	9				U7525	U7525_50mM_2010	hour (hr)
	10				AUC	AUC_50mM_2010	-
	11	2011	Control		T10	T10_Control_2011	hour (hr)
	12				T50	T50_Control_2011	hour (hr)
	13				Gmax	Gmax_Control_2011	%
	14				U7525	U7525_Control_2011	hour (hr)
	15				AUC	AUC_Control_2011	-
	16		50mM NaCl (salt stress)		T10	T10_50mM_2011	hour (hr)
	17				T50	T50_50mM_2011	hour (hr)
	18				Gmax	Gmax_50mM_2011	%
	19				U7525	U7525_50mM_2011	hour (hr)
	20				AUC	AUC_50mM_2011	-
	D. Seedling growth (Root length, shoot length, root weight, shoot weight)
	1	2010	Control	1	root length	RL1_Control.2010	centimeter (cm)
	2			3		RL3_Control.2010	centimeter (cm)
	3			5		RL5_Control.2010	centimeter (cm)
	4			7		RL7_Control.2010	centimeter (cm)
	5			9		RL9_Control.2010	centimeter (cm)
	6		50mM NaCl (salt stress)	1		RL1_50mM.2010	centimeter (cm)
	7			3		RL3_50mM.2010	centimeter (cm)
	8			5		RL5_50mM.2010	centimeter (cm)
	9			7		RL7_50mM.2010	centimeter (cm)
	10			9		RL9_50mM.2010	centimeter (cm)
	11		Control	1	shoot length	SL1_Control.2010	centimeter (cm)
	12			3		SL3_Control.2010	centimeter (cm)
	13			5		SL5_Control.2010	centimeter (cm)
	14		50mM NaCl (salt stress)	1		SL1_50mM.2010	centimeter (cm)
	15			3		SL3_50mM.2010	centimeter (cm)
	16			5		SL5_50mM.2010	centimeter (cm)
	17		Control	-	Root fresh weight	RFw_Control.2010	miligram (mg)
	18			-	Root dry weight	RDw_Control.2010	miligram (mg)
	19		50mM NaCl (salt stress)	-	Root fresh weight	RFw_50mM.2010	miligram (mg)
	20			-	Root dry weight	RDw_50mM.2010	miligram (mg)
	21		Control	-	Shoot fresh weight	SFw_Control.2010	miligram (mg)
	22			-	Shoot dry weight	SDw_Control.2010	miligram (mg)
	23		50mM NaCl (salt stress)	-	Shoot fresh weight	SFw_50mM.2010	miligram (mg)
	24			-	Shoot dry weight	SDw_50mM.2010	miligram (mg)
	25	2011	Control	3	root length	RL3_Control.2011	centimeter (cm)
	26			5		RL5_Control.2011	centimeter (cm)
	27			7		RL7_Control.2011	centimeter (cm)
	28			9		RL9_Control.2011	centimeter (cm)
	29		50mM NaCl (salt stress)	3		RL3_50mM.2011	centimeter (cm)
	30			5		RL5_50mM.2011	centimeter (cm)
	31			7		RL7_50mM.2011	centimeter (cm)
	32			9		RL9_50mM.2011	centimeter (cm)
	33		Control	3	shoot length	SL3_Control.2011	centimeter (cm)
	34			5		SL5_Control.2011	centimeter (cm)
	35			7		SL7_Control.2011	centimeter (cm)
	36			9		SL9_Control.2011	centimeter (cm)
	37		50mM NaCl (salt stress)	3		SL3_50mM.2011	centimeter (cm)
	38			5		SL5_50mM.2011	centimeter (cm)
	39			7		SL7_50mM.2011	centimeter (cm)
	40			9		SL9_50mM.2011	centimeter (cm)
	41		Control	-	Root fresh weight	RFw_Control.2011	miligram (mg)
	42			-	Root dry weight	RDw_Control.2011	miligram (mg)
	43		50mM NaCl (salt stress)	-	Root fresh weight	RFw_50mM.2011	miligram (mg)
	44			-	Root dry weight	RDw_50mM.2011	miligram (mg)
	45		Control	-	Shoot fresh weight	SFw_Control.2011	miligram (mg)
	46			-	Shoot dry weight	SDw_Control.2011	miligram (mg)
	47		50mM NaCl (salt stress)	-	Shoot fresh weight	SFw_50mM.2011	miligram (mg)
	48			-	Shoot dry weight	SDw_50mM.2011	miligram (mg)
	E. Salt tolerance parameters (Relative Satl Tolerance (RelST) and Salt Tolerance Index (STI)
	1	2010	Control versus 50mM NaCl	1	STI of root length	STI1.RL_C50.2010	-
	2			3		STI3.RL_C50.2010	-
	3			5		STI5.RL_C50.2010	-
	4			7		STI7.RL_C50.2010	-
	5			9		STI9.RL_C50.2010	-
	6			1	Relative salt tolerance of root length	RelST1.RL_C50.2010	-
	7			3		RelST3.RL_C50.2010	-
	8			5		RelST5.RL_C50.2010	-
	9			7		RelST7.RL_C50.2010	-
	10			9		RelST9.RL_C50.2010	-
	11			1	STI of shoot length	STI1_SL.C50.2010	-
	12			3		STI3_SL.C50.2010	-
	13			5		STI5_SL.C50.2010	-
	14			1	Relative salt tolerance of shoot length	RelST1_SL.C50.2010	-
	15			3		RelST3_SL.C50.2010	-
	16			5		RelST5_SL.C50.2010	-
	17	2011		3	STI of root length	STI3_RL.C50.2011	-
	18			5		STI5_RL.C50.2011	-
	19			7		STI7_RL.C50.2011	-
	20			9		STI9_RL.C50.2011	-
	21			3	Relative salt tolerance of root length	RelST3_RL.C50.2011	-
	22			5		RelST5_RL.C50.2011	-
	23			7		RelST7_RL.C50.2011	-
	24			9		RelST9_RL.C50.2011	-
	25			3	STI of shoot length	STI3.SL_C50.2011	-
	26			5		STI5.SL_C50.2011	-
	27			7		STI7_SL.C50.2011	-
	28			9		STI9_SL.C50.2011	-
	29			3	Relative salt tolerance of shoot length	RelST3_SL.C50.2011	-
	30			5		RelST7_SL.C50.2011	-
	31			7		RelST5_SL.C50.2011	-
	32			9		RelST9_SL.C50.2011	-
