# Supplementary material for: Quantitative Trait Locus Analysis of Seed Germination and Seedling Vigor in Brassica rapa Reveals QTL Hotspots and Epistatic Interactions
Source: Front Plant Sci. 2015 Dec 1;6:1032. doi: 10.3389/fpls.2015.01032 (PMC4664704; doi:10.3389/fpls.2015.01032)
Supplement: Supplementary Table S2 — An integrated linkage map (a slightly modified version of Xiao et al. (2013) with map positions of 435 molecular markers on 10 linkage groups for this B. rapa doubled haploid population. [file Table2.XLSX]

## Sheet: Sheet1
	Supplementary Table S2: An integrated linkage map (a slightly modified version of Xiao et al., 2013) with map positions of 435 molecular markers on ten linkage groups for this B. rapa doubled haploid population.
	Markers	Linkage group	Map position	Pathway of gene-targeted markers
	BrFDP1g	1	0	flowering time
	BrAP2P1d	1	0.279	flowering time
	P23M48M93.2	1	13.798
	E37M47M266.9	1	20.805
	BrPHYEP2c	1	28.161	flowering time
	Myb2RSAIM91.1	1	33.775
	P14M51M213.3	1	34.851
	E32M47M77.9	1	37.258
	Myb2MSE1M276.9	1	41.605
	BrSLY1P1b	1	44.626	flowering time
	E34M15M83.0	1	49.172
	BrBCAT3-2	1	51.291	glucosinolate
	P14M51M243.3	1	53.508
	P23M50M312.3	1	54.366
	P23M50M317.9	1	54.436
	E34M15M238.6	1	54.837
	P13M48M247.2	1	55.174
	MADsHaeIIIM-503.0	1	55.435
	P14M51M298.0	1	57.337
	P14M51M174.3	1	57.686
	Myb2AluIM488.5	1	59.363
	Myb2AluIM357.3	1	60.499
	P23M50M87.2	1	61.855
	P13M48M218.6	1	64.657
	P23M48M219.2	1	66.059
	Myb2HaeIIIM472.4	1	68.795
	E32M47M179.8	1	71.453
	BrSPL5P1a	1	73.624	flowering time
	E32M47M123.1	1	76.624
	P13M48M221.5	1	86.048
	P13M48M384.8	1	92.179
	E32M19M239.3	1	94.048
	BrMYB51-2b	1	96.322	glucosinolate
	Myb2HaeIIIM475.9	1	99.782
	P23M50xM326.7	1	115.172
	E32M47M212.2	1	117.979
	BrCOL2P4a	1	124.844	flowering time
	BrATVGT1P1a	1	128.626	flowering time
	BrCOL2P3a	1	136.083	flowering time
	BrMAF2P1b	2	0	flowering time
	BrAGL15P2a	2	5.345	flowering time
	BrBFTP1a	2	5.541	flowering time
	Myb2MSE1M480.8	2	13.065
	P13M48M137.1	2	15.896
	BrFLC2	2	16.707	flowering time
	P23M50M179.6	2	17.249
	BRH04D11flc2	2	17.385	flowering time
	BrFLMP2d	2	18.126	flowering time
	BrFLC2-2	2	18.638	flowering time
	Br323	2	19.808
	BrFYP1a	2	23.769	flowering time
	ENA13l	2	27.185
	BrCYP79A2	2	32.141	glucosinolate
	BrPIP1b	2	37.934	flowering time
	BrPIP2a	2	38.868	flowering time
	E34M15M142.8	2	40.647
	PSY	2	44.916	flavonoids
	E37M47M115.4	2	45.395
	BrVIN3P2b	2	52.815	flowering time
	BrFTP1c	2	57.198	flowering time
	E32M19M308.5	2	58.563
	BrTSFP2c	2	62.791	flowering time
	P14M51M219.4	2	67.327
	P23M48M115.6	2	71.119
	P14M51M76.5	2	71.731
	Myb2RSAIM315.3	2	72.619
	Myb2RSAIM475.0	2	72.954
	Myb2RSAIM341.0	2	73.093
	Myb2RSAIM320.0	2	73.129
	Myb2MSE1M-614.5	2	73.648
	P23M50M230.5	2	73.683
	P21M47M166.7	2	75.376
	E32M19M266.4	2	76.452
	P21M47M168.5	2	77.526
	Na12H09	2	79.738
	BrCALP2a	2	84.09	flowering time
	P23M48M176.7	2	87.146
	E37M47M153.4	2	91.36
	P21M47M94.9	2	95.4
	P13M48M157.8	2	95.98
	Br333	2	96.136
	P23M48M273.5	2	96.282
	Myb2HaeIIIM270.6	2	100.05
	Fus3p1_2	2	101.905	fatty acid
	Myb2HaeIIIM-550.5	2	104.258
	ENA23h	2	105.197
	BrFULP1b	2	105.837	flowering time
	E34M15M461.1	2	109.402
	BrMAF4P1d	2	110.224	flowering time
	BrFLMP1b	2	114.774	flowering time
	Myb2RSAIM496.0	2	117.442
	Myb2RSAIM146.8	2	120.893
	Myb2MSE1M125.7	2	121.477
	BrMAF4P2a	2	122.387	flowering time
	P23M48M293.8	3	0
	BRMS-008	3	0.595
	P23M48M291.7	3	1.29
	Myb2AluIM-589.1	3	4.184
	Myb2AluIM377.3	3	6.533
	Myb2MSE1M321.8	3	7.627
	BrMYB29-1	3	7.688	glucosinolate
	Myb2AluIM381.0	3	7.991
	Myb2MSE1M355.0	3	8.675
	Myb2HaeIIIM-586.1	3	10.696
	E37M47M128.1	3	22.331
	P13M48M381.0	3	29.273
	Br360	3	32.11
	E32M47M252.4	3	32.747
	E32M47M255.1	3	33.413
	Myb2HaeIIIM390.2	3	40.759
	P13M48M244.7	3	41.804
	Myb2AluIM138.8	3	42.36
	P21M47M198.6	3	47.953
	E37M47M134.5	3	52.895
	BrAS1P1c	3	56.084	flowering time
	BrAS1P2a(1)	3	56.534	flowering time
	BRMS-043	3	59.377
	P23M48M149.0	3	60.155
	OlB05	3	60.85
	P21M47M190.4	3	61.452
	BrGSL-OH	3	63.233	glucosinolate
	P23M48M159.6	3	64.512
	BR356	3	66.133
	BrATBRMP1d	3	68.89	flowering time
	Myb2RSAIM183.9	3	70.738
	BrFLKP2b	3	84.466	flowering time
	nced3	3	87.134
	E32M47M85.7	3	88.057
	BrGA1P2c	3	89.602	flowering time
	BrFLDP1c	3	91.284	flowering time
	BrIQD1-1	3	93.947	glucosinolate
	Myb2HaeIIIM-601.3	3	95.472
	BrTCTPP1b	3	96.916	flowering time
	P23M48M439.2	3	98.231
	P23M48M321.5	3	100.711
	BrVRN1P3b	3	103.44	flowering time
	Myb2MSE1M67.4	3	104.116
	Myb2RSAIM69.3	3	104.434
	P21M47M171.0	3	105.42
	P14M51M135.1	3	105.763
	BrBCAT4-1	3	107.559	glucosinolate
	ABI3_31	3	109.408	fatty acid
	BrMAM3-1	3	110.171	glucosinolate
	MAM-4	3	111.887	glucosinolate
	MAM-1	3	112.112	glucosinolate
	P23M50M273.1	3	112.478
	P23M48M99.5	3	113.029
	BRMS-050-1	3	113.833
	Myb2MSE1M222.2	3	114.116
	Bac130	3	114.711
	E34M15M383.9	3	116.165
	F3H-ssr3	3	116.829
	BrTOC1P1b	3	117.205	flowering time
	BrNS1P2c	3	121.228	flowering time
	BrELF8P1b	3	124.083	flowering time
	E32M47M382.4	3	126.529
	E32M47M384.5	3	128.577
	BrAGL24P2c	3	130.185	flowering time
	BrAGL24P1b	3	132.149	flowering time
	E32M19M312.7	3	135.41
	P23M50M284.3	3	138.946
	Myb2HaeIIIM86.2	3	147.771
	Myb2MSE1M253.7	3	151.627
	P14M51M64.2	3	152.314
	E32M19M420.2	3	153.434
	E37M47M397.6	3	154.784
	E37M47M426.1	3	155.982
	E34M15M255.7	3	156.587
	P23M50M53.6	3	157.251
	Vte1-3	3	165.422	flavonoids
	Myb2MSE1M142.2	4	0
	E32M19M204.4	4	16.874
	P21M47M78.5	4	17.201
	P14M51M88.7	4	21.852
	Myb2MSE1M490.8	4	23.551
	P23M50M66.9	4	24.509
	E32M19M439.2	4	25.279
	E32M19M138.2	4	26.174
	E32M19M435.5	4	27.795
	P13M48M125.8	4	30.79
	P21M47M178.1	4	34.594
	P21M47M164.6	4	34.907
	Myb2HaeIIIM329.4	4	37.88
	BR325	4	38.935
	BR384	4	41.209
	P23M50M127.6	4	42.385
	BrPHYAP3b	4	42.978	flowering time
	BrSVPP2d	4	44.76	flowering time
	BrPHYAP3c	4	49.618	flowering time
	Myb2HaeIIIM317.3	4	51.646
	BrHOS1P2a	4	63.397	flowering time
	E32M47M136.0	4	76.267
	BrCCA1P3b	5	0	flowering time
	BrSPA1P1a	5	11.126	flowering time
	BrSPA1P2a	5	13.657	flowering time
	BRMS-034	5	22.448
	E32M19M221.8	5	27.95
	P14M51M182.0	5	36.24
	Myb2RSAIM232.8	5	41.614
	P23M48M63.6	5	42.797
	BrFES1P2c	5	45.575	flowering time
	BrFES1P3b	5	49.284	flowering time
	Myb2HaeIIIM263.7	5	55.177
	BrVRN1P1b	5	56.093	flowering time
	E32M47M113.6	5	60.537
	P23M50M241.1	5	61.322
	P14M51M121.9	5	62.313
	E32M47M118.1	5	63.373
	P21M47M339.0	5	63.634
	P23M48M-36.6	5	64.522
	BrSPL5P3a	5	67.352	flowering time
	E34M15M420.8	5	73.545
	Myb2HaeIIIM-605.3	5	78.185
	Myb2HaeIIIM295.2	5	80.448
	E32M47M460.0	5	82.742
	FAD2_3	5	89.154	fatty acid
	Myb2RSAIM-714.5	5	90.104
	P23M50M132.9	5	100.345
	E32M47M236.8	5	107.637
	BRMS-007	5	120.895
	E32M47M-43.3	5	128.516
	E32M19M258.3	5	133.075
	BR378	5	140.036
	MADsHaeIIIM392.7	5	155.649
	P14M51M386.9	6	0
	Myb2MSE1M70.0	6	2.22
	ACC2p1_2	6	2.845	fatty acid
	ACC1p2_1	6	3.626	fatty acid
	E37M47M175.4	6	5.02
	E34M15M464.0	6	8.916
	BrCBFsP2b	6	17.638	flowering time
	P21M47M134.7	6	22.296
	P21M47M386.1	6	26.725
	BrDRB1P1d	6	31.023	flowering time
	BrPHYEP1b	6	40.512	flowering time
	P13M48M288.6	6	42.181
	BrCYP79F1	6	44.306	glucosinolate
	E32M47M106.1	6	44.512
	P13M48M286.6	6	46.153
	P23M48M254.3	6	47.708
	Br450P1a	6	50.357	flowering time
	BrST5c	6	51.465	glucosinolate
	P14M51M279.4	6	52.574
	P13M48M102.4	6	54.831
	BrBCAT3-1	6	57.283	glucosinolate
	E32M19M325.8	6	59.07
	P14M51M114.1	6	59.144
	Na12H07	6	60.182
	ENA23l	6	60.642
	P23M50M64.3	6	60.726
	P21M47M409.8	6	61.56
	E37M47M343.3	6	61.94
	P13M48M71.5	6	61.96
	BrCDP2e	6	62.155	flowering time
	BrHUA2P1b	6	62.17	flowering time
	P21M47M224.1	6	62.467
	P14M51M302.2	6	62.655
	Myb2RSAIM-742.7	6	63.393
	E34M15M249.6	6	63.477
	E34M15M228.8	6	63.684
	E34M15M386.3	6	63.904
	P23M48M102.1	6	64.682
	BrDDF1P3a	6	65.831	flowering time
	P21M47M287.4	6	67.278
	SSI1_1	6	67.962	fatty acid
	BrFPF1P2a	6	72.205	flowering time
	BrFPF1P1d	6	75.472	flowering time
	BrGAr1P1d	6	77.322	flowering time
	E34M15M60.5	6	80.992
	BrRGAP1a	6	85.139	flowering time
	Myb2HaeIIIM140.4	6	89.917
	Fus3p2_1	6	102.073	fatty acid
	BrFKF1P3c	7	0	flowering time
	BrCSlyase1	7	0.675	glucosinolate
	BrLKP2P1a	7	3.56	flowering time
	BrFKF1P2d	7	5.442	flowering time
	BrFKF1P1c	7	6.897	flowering time
	BrPVEP2a	7	7.409	flowering time
	P13M48M64.0	7	8.537
	E32M47M467.2	7	9.745
	Myb2RSAIM-796.8	7	11.858
	Br372	7	13.314
	E34M15M-504.0	7	14.154
	Myb2RSAIM-707.2	7	16.019
	Myb2RSAIM-549.3	7	17.515
	Myb2MSE1M213.6	7	19.719
	BRMS-018	7	22.432
	Myb2HaeIIIM373.9	7	22.439
	P13M48M242.8	7	22.584
	BRMS-040-1	7	23.866
	E37M47M123.4	7	23.991
	P23M50M106.0	7	24.526
	BrFDPP1a	7	24.687	flowering time
	BrSEP3P2a	7	24.916	flowering time
	Myb2RSAIM387.6	7	26.357
	P23M50M168.4	7	26.439
	P23M48M221.9	7	30.261
	BrSEP3P1a	7	33.899	flowering time
	Myb2RSAIM230.6	7	40.96
	BrAP3P1b	7	42.857	flowering time
	P14M51M355.0	7	44.765
	Myb2MSE1M-575.5	7	45.642
	P23M50M86.4	8	0
	P13M48M456.4	8	2.247
	P23M48M-34.3	8	5.135
	P23M50M335.3	8	9.687
	Br307	8	11.508
	ACC1p1_3	8	12.157	fatty acid
	Ra2E12-2	8	14.512
	E32M47M222.6	8	15.336
	Myb2RSAIM327.8	8	16.642
	P23M48M276.5	8	18.1
	P23M48M289.2	8	18.519
	Myb2HaeIIIM213.1	8	20.356
	P13M48M254.1	8	21.231
	Ra2E12-3	8	23.728
	BRH80C09flc3	8	26.936	flowering time
	BrESD4P2b	8	27.947	flowering time
	P13M48M174.4	8	30.194
	E34M15M312.5	8	31.32
	P23M50M72.8	8	34.619
	BrPFT1P3b	8	40.804	flowering time
	Myb2RSAIM405.9	8	41.509
	P21M47M358.8	8	43.632
	Myb2RSAIM-541.1	8	47.36
	Myb2MSE1M257.4	8	48.208
	Myb2AluIM123.6	8	51.649
	BrEDF1P2c	8	51.918	flowering time
	BrCUL3P1a	8	53.235	flowering time
	BrMFTP1b	8	53.644	flowering time
	BrBIN1P2c	8	54.05	flowering time
	BrVEL1P1e	8	57.556	flowering time
	BrDRL1P3b	8	60.879	flowering time
	BrDRL1P2b	8	62.461	flowering time
	Myb2AluIM190.6	8	68.679
	Myb2RSAIM414.9	8	71.318
	Myb2AluIM263.6	8	74.185
	Myb2RSAIM-589.3	8	82.805
	BrCRY2P2c	8	84.011	flowering time
	BrCRY2P3a	8	85.829	flowering time
	Myb2RSAIM238.7	8	89.32
	BrT1N6_2P1c	9	0	flowering time
	P23M50M-40.9	9	18.967
	Br308	9	20.673
	P14M51M177.0	9	22.442
	BC105	9	23.633
	MADsHaeIIIM-576.4	9	29.432
	MADsHaeIIIM-573.0	9	35.865
	P23M48M212.8	9	37.943
	Ol10D08	9	39.014
	BrMYB28-2	9	41.163	glucosinolate
	BrAPRR5P1b	9	41.834	flowering time
	BrVIP4P1b	9	44.126	flowering time
	BrFDPP2a	9	50.056	flowering time
	BrFRY1P1b	9	51.447	flowering time
	P13M48M214.9	9	55.895
	DGATP1_31	9	56.63	fatty acid
	P14M51M126.2	9	60.548
	Myb2MSE1M-596.7	9	61.465
	BrTOC1P2b	9	61.661	flowering time
	E32M47M56.0	9	63.192
	BrST5b-9	9	65.013	glucosinolate
	P23M50M115.9	9	66.055
	MADsHaeIIIM296.5	9	66.801
	BrST5b-3	9	68.516	glucosinolate
	BrRGAP2c	9	68.82	flowering time
	Myb2RSAIM-833.1	9	69.307
	BrST5b-7	9	70.128	glucosinolate
	BrFRL2P1b	9	70.558	flowering time
	P14M51M397.6	9	71.348
	E32M19M404.0	9	72.208
	E32M19M95.0	9	72.707
	BrCRY1P2d	9	72.85	flowering time
	P14M51M153.9	9	73.804
	P21M47M328.3	9	74.699
	P14M51M147.2	9	75.292
	BrCRY1P1c	9	75.639	flowering time
	E34M15M260.6	9	76.746
	BrUGT74B1-1	9	77.249	glucosinolate
	BrPFT1P2c	9	78.584	flowering time
	BrPFT1P4f	9	79.28	flowering time
	P23M48M200.2	9	80.807
	BrGIP1d	9	81.47	flowering time
	BrGIP3b	9	81.754	flowering time
	BrGIP2b	9	85.115	flowering time
	CAPS5	9	88.702
	KAS1p3_11	9	89.134	fatty acid
	BrSNZP2b	9	90.916	flowering time
	P13M48M110.6	9	93.707
	BRMS-051	9	96.714
	BR321	9	96.732
	BrFPAP1c	9	99.528	flowering time
	Myb2AluIM450.8	9	100.18
	BR343	9	103.468
	Myb2AluIM454.0	9	106.154
	BrELF3P1c	9	112.897	flowering time
	E32M19M175.8	9	113.936
	BrGAr3P1a	9	115.179	flowering time
	BrVIM3P3b	9	115.435	flowering time
	BrSVPP1c	9	121.25	flowering time
	E32M19M328.9	9	122.652
	MADsHaeIIIM249.4	9	123.311
	BrPVEP3a	9	124.77	flowering time
	P14M51M321.6	9	125.162
	BrDRL1P1c	9	127.98	flowering time
	BrGAr3P2b	9	129.703	flowering time
	BrPHYAP1g	9	136.729	flowering time
	P14M51M209.8	9	142.885
	P14M51M206.7	9	144.806
	BrDDF1P2b	9	147.246	flowering time
	BrCPDP1a	10	0	flowering time
	EJU6R10	10	16.672
	P21M47M444.3	10	18.864
	BRH80A08flc1	10	23.297	flowering time
	BrCOL1P1c	10	29.754	flowering time
	P13M48M342.9	10	32.906
	P23M48M314.7	10	38.597
	BrFRL1P2a	10	40.954	flowering time
	BrTFL2P2a	10	41.218	flowering time
	BrTFL2P4b	10	41.68	flowering time
	BrVIN3P1a	10	45.773	flowering time
	E32M19M323.3	10	51.689
	BrPHYEP1a	10	52.684	flowering time
	E32M19M310.4	10	52.743
	chsssr13	10	55.243
	E37M47M69.5	10	58.827
	E34M15M212.9	10	60.665
	P23M48M168.8	10	61.739
	E32M47M166.0	10	62.478
	E32M19M392.9	10	62.613
	Myb2RSAIM268.8	10	62.688
	BrFRIP2c	10	63.498	flowering time
	E32M47M344.2	10	64.457
	P23M48M244.6	10	67.479
	BrCRY2P1a	10	77.79	flowering time
