# Supplementary material for: Quantitative Trait Locus Analysis of Seed Germination and Seedling Vigor in Brassica rapa Reveals QTL Hotspots and Epistatic Interactions
Source: Front Plant Sci. 2015 Dec 1;6:1032. doi: 10.3389/fpls.2015.01032 (PMC4664704; doi:10.3389/fpls.2015.01032)
Supplement: Supplementary Table S3 — Summary of significant QTLs identified for seed germination parameters and seed weight (1000-seed weight) in the B. rapa DH population from a cross of yellow sarson (YS143) and pak choi (PC175). [file Table3.XLSX]

## Sheet: Sheet1
	Supplementary Table S3: Summary of significant QTLs identified for seed germination parameters and seed weight (thousand seed weight) in the B. rapa DH population from a cross of yellow sarson (YS143) and pak choi (PC175).
										QTL explained variance	Total explained variance1	Total QTL explained variance2	Number of significant QTL	Allele from	Additive effect
	SN	Traits	QTL name	Linkage group	Peak marker	QTL position	LOD score	Confidence interval
								LL	UL
	1	T10_Control_2010	q-0mM-2010-T10.1	5	E34M15M420.8	73.545	3.13	71.352	76.545	7.6	21.6	21.6	2	PC175	1.2334
			q-0mM-2010-T10.2	9	Myb2AluIM450.8	100.18	5.01	100.18	104.468	14				YS143	1.84133
	2	T50_Control_2010	q-0mM-2010-T50.1	1	P13M48M384.8	92.179	3.17	83.624	98.322	9.5	38.9	24.9	2	PC175	1.68242
			q-0mM-2010-T50.2	10	BrCPDP1a	0	4.93	0	13	15.4				YS143	2.05102
			q-0mM-2010-T50.3	2	BRH04D11flc2	17.385	2.27	6.541	26.769	6.7				YS143	1.38303
			q-0mM-2010-T50.4	6	Myb2HaeIIIM140.4	89.917	2.47	75.205	96.917	7.3				PC175	1.4671
	3	Gmax_Control_2010	-	-	-	-	-	-	-	-	-	-	-	-	-
	4	U7525_Control_2010	q-0mM-2010-U7525.1	5	BRMS-034	22.448	2.27	15.657	37.24	6.5	22.2		NA	YS143	0.952987
			q-0mM-2010-U7525.2	6	BrFPF1P1d	75.472	2.86	73.205	82.992	8.2				PC175	1.09661
			q-0mM-2010-U7525.3	9	MADsHaeIIIM296.5	66.801	2.59	61.661	75.292	7.5				YS143	1.03336
	5	AUC_Control_2010	q-0mM-2010-AUC.1	6	BrFPF1P1d	75.472	2.9	73.205	80.322	9.1	18.4		NA	YS143	3.1237
			q-0mM-2010-AUC.2	10	BrCPDP1a	0	2.78	0	7	9.3				PC175	3.16222
	6	T10_50mM_2010	q-50mM-2010-T10.1	2	ENA13l	27.185	5.26	24.769	36.141	15.7	20.3	15.8	1	YS143	2.09805
	7	T50_50mM_2010	q-50mM-2010-T50.1	2	BrFLMP2d	18.126	3.01	8.541	30.185	9.3	29.1	21.6	2	YS143	1.9459
			q-50mM-2010-T50.2	10	BrCPDP1a	0	3.9	0	9	12.3				YS143	2.22605
			q-50mM-2010-T50.3	1	Myb2HaeIIIM475.9	99.782	2.46	98.322	107.782	7.5				PC175	1.75907
	8	Gmax_50mM_2010	q-50mM-2010-Gmax.1	9	Myb2AluIM450.8	100.18	3.12	100.18	108.154	10.7	19.7	10.7	1	PC175	3.29695
			q-50mM-2010-Gmax.2	5	BRMS-034	22.448	2.66	16.657	25.448	9				PC175	2.80248
	9	U7525_50mM_2010	q-50mM-2010-U7525.1	2	P13M48M157.8	95.98	4.33	87.09	98.282	11	34.2	27.4	3	PC175	1.15937
			q-50mM-2010-U7525.2	5	P14M51M182.0	36.24	3.05	19.657	46.575	7.5				YS143	0.937706
			q-50mM-2010-U7525.3	6	BrFPF1P1d	75.472	3.58	66.831	76.472	8.9				PC175	1.00214
			q-50mM-2010-U7525.4	5	E34M15M420.8	73.545	2.75	56.093	85.742	6.8				YS143	0.888696
	10	AUC_50mM_2010	q-50mM-2010-AUC.1	5	BRMS-034	22.448	4.24	15.657	25.448	11.8	36.9	22.8	2	PC175	3.83321
			q-50mM-2010-AUC.2	9	Myb2AluIM454.0	106.154	3.94	100.18	110.154	11				PC175	3.97879
			q-50mM-2010-AUC.3	2	BrPIP1b	37.934	2.29	22.808	48.395	6.1				PC175	2.73083
			q-50mM-2010-AUC.4	4	Myb2MSE1M142.2	0	2.96	0	7	8				YS143	3.17534
	11	T10_Control_2011	q-0mM-2011-T10.1	2	BrFYP1a	23.769	5.86	17.249	41.647	21.9	39.4	39.4	2	YS143	1.98176
			q-0mM-2011-T10.2	2	E32M19M308.5	58.563	4.54	58.198	69.327	17.5				YS143	1.7776
	12	T50_Control_2011	q-0mM-2011-T50.1	2	BRH04D11flc2	17.385	3.35	17.249	26.769	11.3	40.3	32	3	YS143	2.39922
			q-0mM-2011-T50.2	3	E34M15M383.9	116.165	3.1	97.916	116.829	10.4				PC175	2.31098
			q-0mM-2011-T10.3	10	BrCPDP1a	0	3.07	0	20.864	10.3				YS143	2.38508
			q-0mM-2011-T50.3	1	Myb2HaeIIIM475.9	99.782	2.5	97.322	110.782	8.3				PC175	2.14404
	13	Gmax_Control_2011	-	-	-	-	-	-	-	-	-	-	-	-	-
	14	U7525_Control_2011	q-0mM-2011-U7525.1	3	BRMS-043	59.377	4.16	57.534	66.133	17.1	17.1	17.1	1	PC175	2.24137
	15	AUC_Control_2011	q-0mM-2011-AUC.1	2	E34M15M142.8	40.647	2.01	15.065	42.647	7.5	13.6	13.6	2	PC175	3.22908
			q-0mM-2011-AUC.2	10	BrCPDP1a	0	2.01	0	17.672	6.1				PC175	3.02141
	16	T10_50mM_2011	q-50mM-2011-T10.1	2	BrPIP1b	37.934	7.09	25.769	41.647	27.2	45.5	27.2	1	YS143	2.96525
			q-50mM-2011-T10.2	1	Myb2HaeIIIM475.9	99.782	2.2	97.322	106.782	7.4				PC175	1.48438
			q-50mM-2011-T10.3	2	E32M19M308.5	58.563	2.55	57.198	64.791	10.9				YS143	1.89141
	17	T50_50mM_2011	q-50mM-2011-T50.1	2	BrPIP1b	37.934	6.85	25.769	41.647	26.1	56.2	26.1	1	YS143	4.43266
			q-50mM-2011-T50.2	1	Myb2HaeIIIM475.9	99.782	2.28	80.624	108.782	7.8				PC175	2.31823
			q-50mM-2011-T50.3	5	P14M51M182.0	36.24	2.74	31.95	41.24	9.8				YS143	2.59496
			q-50mM-2011-T50.4	5	E32M47M113.6	60.537	3.58	56.093	72.352	12.5				YS143	3.08396
	18	Gmax_50mM_2011	-	-	-	-	-	-	-	-	-	-	-	-	-
	19	U7525_50mM_2011	q-50mM-2011-U7525.1	3	P23M48M159.6	64.512	3.3	58.534	67.133	12.7	36.6	25.5	3	PC175	2.16166
			q-50mM-2011-U7525.2	9	P13M48M110.6	93.707	3.31	90.134	97.732	12.8				PC175	2.12706
			q-50mM-2011-U7525.3	5	BrSPL5P3a	67.352	2.92	65.522	85.742	11.1				YS143	2.11789
	20	AUC_50mM_2011	q-50mM-2011-AUC.1	1	Myb2HaeIIIM475.9	99.782	3.28	96.048	112.782	13	13	13	1	YS143	4.98204
	21	1000-seed weight_2010	q-testWt-2010.1	5	Myb2RSAIM232.8	41.614	4.1	37.24	43.797	12.9	29	29	2	YS143	0.314287
			q-testWt-2010.2	5	P23M48M-36.6	64.522	5.23	52.284	75.545	16.1				YS143	0.337581
	22	1000-seed weight_2011	q-testWt-2011.1	5	BrSPL5P3a	67.352	3.58	65.522	71.352	8.3	8.3	8.3	1	YS143	0.270606
	23	Flowering time_2010	q-floweringTime-2010.1	2	BrFLMP2d	18.126	13.37	6.541	24.769	38	51.2	51.2	2	YS143	4.34834
			q-floweringTime-2010.2	2	BrPIP2a	38.868	3.96	33.141	41.647	13.2				YS143	2.6279
	24	Flowering time_2011	q-floweringTime-2011.1	2	P13M48M137.1	15.896	14.84	7.541	25.769	40.9	54.3	54.3	2	YS143	5.23078
			q-floweringTime-2011.2	2	BrPIP2a	38.868	4.08	34.141	42.647	13.4				YS143	3.12824
	Note: 1 - Total explained variance of significant QTL (LOD >3) and candidate QTL (LOD >2), 2 - Total explained variance of only significant QTL (LOD >3), LL - lower limit and UL - upper limit.
