# Supplementary material for: Quantitative Trait Locus Analysis of Seed Germination and Seedling Vigor in Brassica rapa Reveals QTL Hotspots and Epistatic Interactions
Source: Front Plant Sci. 2015 Dec 1;6:1032. doi: 10.3389/fpls.2015.01032 (PMC4664704; doi:10.3389/fpls.2015.01032)
Supplement: Supplementary Table S4 — Summary of significant QTLs identified for root length (RL), shoot length (SL), root weight, and shoot weight in the B. rapa DH population from a cross of yellow sarson (YS143) and pak choi (PC175). [file Table4.XLSX]

## Sheet: Sheet1
	Supplementary Table S4: Summary of significant QTLs identified for root length (RL), shoot length (SL), root weight and shoot weight in the B. rapa DH population from a cross of yellow sarson (YS143) and pak choi (PC175).
	SN	Year	Treatments	Trait				QTL position	LOD score	Confidence interval		QTL explained variance	Total explained variance1	Total QTL explained variance2	Number of significant QTL	Heritability	Allele from	Allelic effect	Co-localized QTL region
					QTL name	Linkage group	Peak marker
										LL	UL
	1	2010	Control	RL3_Control.2010	q-0mM-2010-RL3.2	5	BrSPL5P3a	67.352	3.29	65.522	70.352	9.8	41.8	34.1	3	0.73	PC175	0.144991	Co-QTL5-2
		2010	Control		q-0mM-2010-RL3.3	8	BrCRY2P3a	85.829	3.71	75.185	89.32	11.3					PC175	0.162826	Co-QTL8-2
		2010	Control		q-0mM-2010-RL3.4	9	BrFPAP1c	99.528	4.46	90.916	104.468	13					PC175	0.184921	Co-QTL9-3
		2010	Control		q-0mM-2010-RL3.1	5	E32M19M221.8	27.95	2.54	15.657	35.95	7.7					PC175	0.129915	Co-QTL5-1
	2	2010	Control	RL5_Control.2010	q-0mM-2010-RL5.1	4	E32M19M204.4	16.874	3.41	7	16.874	10.6	23.1	23.1	2	0.72	YS143	0.256255	Co-QTL4-1
		2010	Control		q-0mM-2010-RL5.2	8	BrCRY2P3a	85.829	3.97	76.185	89.32	12.5					PC175	0.277751	Co-QTL8-2
	3	2010	Control	RL7_Control.2010	q-0mM-2010-RL7.1	4	E32M19M204.4	16.874	3.95	8	27.795	13.4	23.4	23.4	2	0.74	YS143	0.372366	Co-QTL4-1
		2010	Control		q-0mM-2010-RL7.2	8	BrCRY2P3a	85.829	3.02	83.805	88.829	10					PC175	0.357067	Co-QTL8-2
	4	2010	Control	RL9_Control.2010	q-0mM-2010-RL9.1	8	BrCRY2P3a	85.829	4.38	83.805	88.829	15.8	15.8	15.8	1	0.74	PC175	0.542835	Co-QTL8-2
	5	2010	Salt	RL3_50mM.2010	q-50mM-2010-RL3.1	5	BrSPA1P1a	11.126	3.11	3	21.657	8.7	35.7	23	2	0.64	YS143	0.046597	Co-QTL5-1
		2010	Salt		q-50mM-2010-RL3.4	9	BrVIP4P1b	44.126	4.89	41.834	71.348	14.3					PC175	0.0642728	Co-QTL9-2
		2010	Salt		q-50mM-2010-RL3.2	6	P21M47M386.1	26.725	2.26	24.296	39.023	6.2					YS143	0.0383905	NA
		2010	Salt		q-50mM-2010-RL3.3	7	Myb2RSAIM230.6	40.96	2.37	37.899	45.642	6.5					YS143	0.0443314	Co-QTL7-2
	6	2010	Salt	RL5_50mM.2010	q-50mM-2010-RL5.1	5	BrSPA1P1a	11.126	3.16	1	18.657	9.7	24.4	9.7	1	0.71	YS143	0.0945095	Co-QTL5-1
		2010	Salt		q-50mM-2010-RL5.2	6	P13M48M71.5	61.96	2.32	53.574	74.205	7					YS143	0.079258	Co-QTL6-1
		2010	Salt		q-50mM-2010-RL5.3	7	Myb2RSAIM230.6	40.96	2.54	37.899	43.857	7.7					YS143	0.0935686	Co-QTL7-2
	7	2010	Salt	RL7_50mM.2010	q-50mM-2010-RL7.3	7	Myb2RSAIM230.6	40.96	3.56	37.899	45.642	10.8	30.5	10.8	1	0.72	YS143	0.159817	Co-QTL7-2
		2010	Salt		q-50mM-2010-RL7.1	5	BrSPA1P1a	11.126	2.2	0	17.657	6.5					YS143	0.107305	Co-QTL5-1
		2010	Salt		q-50mM-2010-RL7.2	6	P13M48M71.5	61.96	2.75	58.283	73.205	8.2					YS143	0.122074	Co-QTL6-1
		2010	Salt		q-50mM-2010-RL7.4	10	BrCOL1P1c	29.754	2.4	27.297	33.906	5					PC175	0.113501	NA
	8	2010	Control	SL5_Control.2010	q-0mM-2010-SL5.1	1	Myb2HaeIIIM475.9	99.782	2.28	97.322	105.78	5.7	12.9			0.65	YS143	0.0718638	Co-QTL1-3
		2010	Control		q-0mM-2010-SL5.2	8	P13M48M456.4	2.247	2.86	0	10.687	7.2					YS143	0.0830329	Co-QTL8-1
	9	2010	Salt	SL3_50mM.2010	q-50mM-2010-SL3.3	5	E32M19M221.8	27.95	3.36	15.657	37.24	8.8	39.3	8.8	1	0.57	YS143	0.0242189	Co-QTL5-1
		2010	Salt		q-50mM-2010-SL3.1	2	Myb2HaeIIIM270.6	100.05	2.13	92.36	101.05	5.4					YS143	0.0198991	Co-QTL2-4
		2010	Salt		q-50mM-2010-SL3.2	3	E37M47M134.5	52.895	2.14	5.184	66.133	5.3					PC175	0.0193339	Co-QTL3-1 & -2
		2010	Salt		q-50mM-2010-SL3.4	8	P23M50M335.3	9.687	2.97	5.135	20.356	7.7					YS143	0.0226119	Co-QTL8-1
		2010	Salt		q-50mM-2010-SL3.5	10	P23M48M314.7	38.597	2.16	17.672	43.68	5.6					YS143	0.0189889	Co-QTL10-1
		2010	Salt		q-50mM-2010-SL3.6	10	P23M48M168.8	61.739	2.54	57.243	77.79	6.5					YS143	0.0213415	Co-QTL10-2
	10	2010	Salt	SL5_50mM.2010	q-50mM-2010-SL5.1	2	Myb2HaeIIIM270.6	100.05	3.05	87.146	101.05	8.1	30.1	19.2	2	0.61	YS143	0.0317466	Co-QTL2-4
		2010	Salt		q-50mM-2010-SL5.4	8	E34M15M312.5	31.32	4.05	13.157	36.619	11.1					YS143	0.0352644	Co-QTL8-1
		2010	Salt		q-50mM-2010-SL5.2	3	Br360	32.11	2.06	17.696	38.413	5.4					PC175	0.0254603	Co-QTL3-1
		2010	Salt		q-50mM-2010-SL5.3	4	BrHOS1P2a	63.397	2.12	52.646	76.267	5.5					YS143	0.0257237	Co-QTL4-2
	11	2010	Control	RFw_Control.2010	q-0mM-2010-RF.1	3	P23M48M291.7	1.29	3.39	0	12.696	11.1	46.3	39.4	3	-	PC175	16.4358	Co-QTL3-1
		2010	Control		q-0mM-2010-RF.2	3	E32M47M85.7	88.057	4.95	72.738	114.711	15.6					YS143	20.7205	Co-QTL3-3
		2010	Control		q-0mM-2010-RF.3	6	ENA23l	60.642	4.54	55.831	73.205	12.7					YS143	17.6181	Co-QTL6-1
		2010	Control		q-0mM-2010-RF.4	9	Myb2AluIM454.0	106.154	2.55	102.18	112.154	6.9					PC175	14.12	Co-QTL9-3
	12	2010	Control	SFw_Control.2010	q-0mM-2010-SF.1	3	E32M47M85.7	88.057	4.68	88.057	95.472	16.3	25.7	25.7	2	-	YS143	56.7504	Co-QTL3-3
		2010	Control		q-0mM-2010-SF.2	7	BRMS-040-1	23.866	3.08	22.584	31.261	9.4					PC175	41.9236	Co-QTL7-1
	13	2010	Salt	SFw_50mM.2010	q-50mM-2010-SF.2	6	E34M15M464.0	8.916	3.03	7.02	11.916	9.8	17.1	9.8	1	-	PC175	29.8793	NA
		2010	Salt		q-50mM-2010-SF.1	3	BrFLDP1c	91.284	2.26	88.057	107.559	7.3					YS143	26.4081	Co-QTL3-3
	14	2010	Control	RDw_Control.2010	q-0mM-2010-RD.1	1	P14M51M213.3	34.851	2.15	32.161	40.258	7.7	7.7			-	YS143	7.30061	Co-QTL1-1
	15	2010	Salt	RDw_50mM.2010	q-50mM-2010-RD.1	3	Myb2HaeIIIM-601.3	95.472	2.2	92.284	107.559	9.5	9.5			-	YS143	0.645097	Co-QTL3-3
	16	2010	Control	SDw_Control.2010	q-0mM-2010-SD.1	3	E37M47M128.1	22.331	2.24	7.533	32.11	7.4	7.4			-	PC175	5.9797	Co-QTL3-1
	17	2010	Salt	SDw_50mM.2010	q-50mM-2010-SD.3	7	Myb2HaeIIIM373.9	22.439	4.11	17.515	22.584	12.7	27.1	12.7	1	-	YS143	4.29303	Co-QTL7-1
		2010	Salt		q-50mM-2010-SD.1	1	BrAP2P1d	0.279	2.47	0	7.279	7.3					PC175	3.29863	NA
		2010	Salt		q-50mM-2010-SD.2	5	E32M47M118.1	63.373	2.4	56.093	65.522	7.1					YS143	2.94639	Co-QTL5-2
	18	2010	Salt	RL9_50mM.2010	-	-	-	-	-	-	-	-	-	-	-	0.69	-	-
	19	2010	Control	SL3_Control.2010	-	-	-	-	-	-	-	-	-	-	-	0.72	-	-
	20	2010	Salt	RFw_50mM.2010	-	-	-	-	-	-	-	-	-	-	-	-	-	-
	21	2011	Control	SL3_Control.2011	q-0mM-2011-SL3.1	9	BrRGAP2c	68.82	2.82	66.013	75.292	14.7	14.7			0.77	YS143	0.0300783	Co-QTL9-2
	22	2011	Control	SL5_Control.2011	q-0mM-2011-SL5.2	8	P23M50M335.3	9.687	4.91	1	22.231	17.1	38.5	29.7	2	0.71	YS143	0.060753	Co-QTL8-1
		2011	Control		q-0mM-2011-SL5.3	10	chsssr13	55.243	3.72	53.743	57.243	12.6					YS143	0.0518833	Co-QTL10-2
		2011	Control		q-0mM-2011-SL5.1	3	BrTOC1P1b	117.205	2.56	113.833	119.205	8.8					PC175	0.0432507	Co-QTL3-3
	23	2011	Control	SL7_Control.2011	q-0mM-2011-SL7.1	3	BrTOC1P1b	117.205	3.1	90.602	125.083	10.5	32.7	32.7		0.79	PC175	0.078252	Co-QTL3-3
		2011	Control		q-0mM-2011-SL7.2	8	P23M50M335.3	9.687	3.08	1	35.619	9.5					YS143	0.0749219	Co-QTL8-1
		2011	Control		q-0mM-2011-SL7.3	10	chsssr13	55.243	4.02	53.743	57.243	12.7					YS143	0.0894168	Co-QTL10-2
	24	2011	Control	SL9_Control.2011	q-0mM-2011-SL9.2	3	P23M50M273.1	112.478	3.44	101.711	132.149	15	24.8	15	1	0.84	PC175	0.130027	Co-QTL3-3
		2011	Control		q-0mM-2011-SL9.1	1	P13M48M221.5	86.048	2.31	80.624	98.322	9.8					YS143	0.111618	Co-QTL1-3
	25	2011	Salt	SL3_50mM.2011	q-50mM-2011-SL3.2	1	BrATVGT1P1a	128.626	5.83	126.844	136.083	14.4	36.9	30.6	3	0.65	PC175	0.0215063	NA
		2011	Salt		q-50mM-2011-SL3.3	4	Myb2HaeIIIM317.3	51.646	3.18	51.618	58.646	7.3					PC175	0.015543	Co-QTL4-2
		2011	Salt		q-50mM-2011-SL3.4	9	BrELF3P1c	112.897	3.04	110.154	117.435	8.9					PC175	0.0171613	Co-QTL9-3
		2011	Salt		q-50mM-2011-SL3.1	1	P13M48M384.8	92.179	2.36	82.624	98.322	6.3					PC175	0.0157073	Co-QTL1-3
	26	2011	Salt	SL5_50mM.2011	q-50mM-2011-SL5.3	5	BrSPL5P3a	67.352	4.61	65.522	70.352	16	33.7	16	1	0.62	YS143	0.0327158	Co-QTL5-2
		2011	Salt		q-50mM-2011-SL5.1	2	Br323	19.808	2.53	17.249	21.808	8.3					YS143	0.0222442	Co-QTL2-1
		2011	Salt		q-50mM-2011-SL5.2	5	BRMS-034	22.448	2.56	15.657	38.24	9.4					YS143	0.0228768	Co-QTL5-1
	27	2011	Salt	SL7_50mM.2011	q-50mM-2011-SL7.1	2	BRH04D11flc2	17.385	3.07	11.541	21.808	10	66.1	59.8	5	0.77	YS143	0.0371283	Co-QTL2-1
		2011	Salt		q-50mM-2011-SL7.2	2	BrPIP2a	38.868	3.44	34.141	42.647	11.1					YS143	0.0388187	Co-QTL2-2
		2011	Salt		q-50mM-2011-SL7.4	5	BRMS-034	22.448	3.91	15.657	37.24	14.2					YS143	0.0444789	Co-QTL5-1
		2011	Salt		q-50mM-2011-SL7.5	5	BrSPL5P3a	67.352	3.8	56.093	72.352	13.8					YS143	0.0470305	Co-QTL5-2
		2011	Salt		q-50mM-2011-SL7.6	10	P21M47M444.3	18.864	3.33	17.672	39.597	10.7					YS143	0.0411095	Co-QTL10-1
		2011	Salt		q-50mM-2011-SL7.3	3	Bac130	114.711	2.56	112.478	116.829	6.3					PC175	0.0342711	Co-QTL3-3
	28	2011	Salt	SL9_50mM.2011	q-50mM-2011-SL9.5	5	BrSPL5P3a	67.352	3.61	65.522	71.352	12.7	56.8	23.2	2	0.81	YS143	0.0535551	Co-QTL5-2
		2011	Salt		q-50mM-2011-SL9.6	10	P21M47M444.3	18.864	3.02	17.672	39.597	10.5					YS143	0.0479329	Co-QTL10-1
		2011	Salt		q-50mM-2011-SL9.1	2	BRH04D11flc2	17.385	2.91	12.541	21.808	10.1					YS143	0.0440994	Co-QTL2-1
		2011	Salt		q-50mM-2011-SL9.2	2	BrPIP2a	38.868	2.19	36.141	42.647	7.7					YS143	0.0384553	Co-QTL2-2
		2011	Salt		q-50mM-2011-SL9.3	3	BRMS-050-1	113.833	2.42	103.44	116.829	8.3					PC175	0.0457207	Co-QTL3-3
		2011	Salt		q-50mM-2011-SL9.4	5	BRMS-034	22.448	2.03	12.126	40.24	7.5					YS143	0.0381692	Co-QTL5-1
	29	2011	Control	SFw_Control.2011	q-0mM-2011-SF.1	5	BRMS-034	22.448	3.52	16.657	24.448	11.9	20.6	11.9	1	-	YS143	34.5208	Co-QTL5-1
		2011	Control		q-0mM-2011-SF.2	9	BrT1N6_2P1c	0	2.63	0	31.432	8.7					YS143	28.4349	Co-QTL9-1
	30	2011	Salt	SFw_50mM.2011	q-50mM-2011-SF.1	5	BRMS-034	22.448	3.36	16.657	24.448	12.5	12.5	12.5	1	-	YS143	31.1955	Co-QTL5-1
	31	2011	Control	SDw_Control.2011	q-0mM-2011-SD.1	3	BrBCAT4-1	107.559	3.53	99.231	116.829	10.9	36.6	22.4	2	-	YS143	3.98458	Co-QTL3-3
		2011	Control		q-0mM-2011-SD.3	9	BrST5b-7	70.128	3.74	66.013	70.558	11.5					YS143	4.03973	Co-QTL9-2
		2011	Control		q-0mM-2011-SD.4	10	E32M19M392.9	62.613	2.43	57.243	68.479	7.2					PC175	3.4835	Co-QTL10-2
		2011	Control		q-0mM-2011-SD.2	5	BRMS-034	22.448	2.27	15.657	23.448	7					YS143	3.28881	Co-QTL5-1
	32	2011	Salt	SDw_50mM.2011	q-50mM-2011-SD.3	3	Myb2RSAIM69.3	104.434	3.98	97.916	116.829	7.1	51.3	42.4	4	-	YS143	2.43981	Co-QTL3-3
		2011	Salt		q-50mM-2011-SD.4	5	BRMS-034	22.448	6.94	17.657	36.24	13.4					YS143	3.46339	Co-QTL5-1
		2011	Salt		q-50mM-2011-SD.5	9	BrST5b-7	70.128	7.23	63.192	70.558	14.1					YS143	3.73847	Co-QTL9-2
		2011	Salt		q-50mM-2011-SD.6	10	P23M48M244.6	67.479	4.34	58.827	69.479	7.8					PC175	2.71023	Co-QTL10-2
		2011	Salt		q-50mM-2011-SD.1	1	BrBCAT3-2	51.291	2.35	47.626	53.291	4					PC175	2.28009	Co-QTL1-2
		2011	Salt		q-50mM-2011-SD.2	2	BrFLMP1b	114.774	2.81	113.22	118.44	4.9					PC175	2.14111	NA
	33	2011	Control	RL3_Control.2011	q-0mM-2011-RL3.2	5	P23M50M241.1	61.322	4.89	58.093	71.352	17.7	49.8	32.1	2	0.72	PC175	0.0817503	Co-QTL5-2
		2011	Control		q-0mM-2011-RL3.4	9	BrST5b-9	65.013	4.06	61.661	73.804	14.4					PC175	0.0745833	Co-QTL9-2
		2011	Control		q-0mM-2011-RL3.3	9	BrFRY1P1b	51.447	2.57	51.056	55.895	9.4					PC175	0.0614726	NA
		2011	Control		q-0mM-2011-RL3.1	3	P23M50M273.1	112.478	2.45	104.116	139.946	8.3					YS143	0.0556969	Co-QTL3-3
	34	2011	Control	RL5_Control.2011	q-0mM-2011-RL5.2	5	P23M50M241.1	61.322	3.16	60.093	62.313	12.2	42.4	34.4	3	0.76	PC175	0.183436	Co-QTL5-2
		2011	Control		q-0mM-2011-RL5.3	8	P13M48M456.4	2.247	3.76	0	11.508	11.5					YS143	0.182416	Co-QTL8-1
		2011	Control		q-0mM-2011-RL5.4	9	BrST5b-9	65.013	3.5	64.192	68.516	10.7					PC175	0.173162	Co-QTL9-2
		2011	Control		q-0mM-2011-RL5.1	2	BrFLMP2d	18.126	2.69	9.541	18.638	8					PC175	0.152755	Co-QTL2-1
	35	2011	Control	RL7_Control.2011	q-0mM-2011-RL7.1	2	P13M48M137.1	15.896	5.33	10.541	21.808	18.5	43.5	33.9	2	0.79	PC175	0.389284	Co-QTL2-1
		2011	Control		q-0mM-2011-RL7.2	2	BrTSFP2c	62.791	4.31	60.563	68.327	15.4					PC175	0.376545	Co-QTL2-3
		2011	Control		q-0mM-2011-RL7.3	5	P23M50M241.1	61.322	2.93	59.093	62.313	9.6					PC175	0.275796	Co-QTL5-2
	36	2011	Control	RL9_Control.2011	q-0mM-2011-RL9.1	2	P13M48M137.1	15.896	5.61	11.541	19.808	23.4	44.8	23.4	1	0.82	PC175	0.635885	Co-QTL2-1
		2011	Control		q-0mM-2011-RL9.2	2	BrTSFP2c	62.791	2.24	60.563	68.327	10.1					PC175	0.425687	Co-QTL2-3
		2011	Control		q-0mM-2011-RL9.3	2	BrFLMP1b	114.774	2.5	113.22	120.44	11.3					PC175	0.467003	NA
	37	2011	Salt	RL3_50mM.2011	q-50mM-2011-RL3.1	2	BrFLC2-2	18.638	3.72	11.541	20.808	7.4	55.3	50.4	4	0.72	PC175	0.024306	Co-QTL2-1
		2011	Salt		q-50mM-2011-RL3.3	5	BRMS-034	22.448	6.36	15.657	25.448	13.4					YS143	0.0359236	Co-QTL5-1
		2011	Salt		q-50mM-2011-RL3.4	9	BrVIP4P1b	44.126	3.05	41.834	47.126	15.4					PC175	0.0265256	NA
		2011	Salt		q-50mM-2011-RL3.5	9	BrELF3P1c	112.897	3.06	91.916	115.179	14.2					PC175	0.0277209	Co-QTL9-3
		2011	Salt		q-50mM-2011-RL3.2	4	P23M50M127.6	42.385	2.5	28.795	42.385	4.9					PC175	0.0195734	Co-QTL4-2
	38	2011	Salt	RL5_50mM.2011	q-50mM-2011-RL5.1	2	BRH04D11flc2	17.385	3.45	11.541	21.808	9.1	69.9	43.7	4	0.74	PC175	0.0487416	Co-QTL2-1
		2011	Salt		q-50mM-2011-RL5.3	2	E32M19M308.5	58.563	3.11	58.198	67.327	8.3					PC175	0.0472264	Co-QTL2-3
		2011	Salt		q-50mM-2011-RL5.4	5	BRMS-034	22.448	4.55	14.657	24.448	12.4					YS143	0.0602219	Co-QTL5-1
		2011	Salt		q-50mM-2011-RL5.6	9	BrVIP4P1b	44.126	3.3	41.834	46.126	13.9					PC175	0.0604671	NA
		2011	Salt		q-50mM-2011-RL5.2	2	E34M15M142.8	40.647	2.25	31.185	41.647	6.1					PC175	0.040687	Co-QTL2-2
		2011	Salt		q-50mM-2011-RL5.5	9	BrT1N6_2P1c	0	2.31	0	9	10					YS143	0.0524037	Co-QTL9-1
		2011	Salt		q-50mM-2011-RL5.7	9	E32M19M95.0	72.707	2.34	61.661	75.292	10.1					PC175	0.0508251	Co-QTL9-3
	39	2011	Salt	RL7_50mM.2011	q-50mM-2011-RL7.3	9	BrT1N6_2P1c	0	3.48	0	8	13.8	28.6	13.8	1	0.76	YS143	0.102234	Co-QTL9-1
		2011	Salt		q-50mM-2011-RL7.1	2	E32M19M308.5	58.563	2.76	58.198	65.791	8.6					PC175	0.0795363	Co-QTL2-3
		2011	Salt		q-50mM-2011-RL7.2	5	BRMS-034	22.448	2.07	13.657	24.448	6.2					YS143	0.0710331	Co-QTL5-1
	40	2011	Salt	RL9_50mM.2011	q-50mM-2011-RL9.1	2	E32M19M308.5	58.563	2.21	58.198	64.791	7	16.4			0.77	PC175	0.129895	Co-QTL2-3
		2011	Salt		q-50mM-2011-RL9.2	9	BrT1N6_2P1c	0	2.9	0	17	9.4					YS143	0.145598	Co-QTL9-1
	41	2011	Control	RFw_Control.2011	q-0mM-2011-RF.1	2	Br323	19.808	5.28	10.541	21.808	21.9	37.9	37.9	2	-	PC175	16.6959	Co-QTL2-1
		2011	Control		q-0mM-2011-RF.2	2	E34M15M142.8	40.647	3.72	35.141	42.647	16					PC175	13.7426	Co-QTL2-2
	42	2011	Control	RDw_Control.2011	q-0mM-2011-RD.1	3	P23M50M284.3	138.946	2.82	98.231	142.946	9.7	16.9			-	YS143	0.0976917	Co-QTL3-3
		2011	Control		q-0mM-2011-RD.2	5	BRMS-034	22.448	2.13	13.126	25.448	7.2					YS143	0.0829601	Co-QTL5-1
	43	2011	Salt	RFw_50mM.2011	q-50mM-2011-RF.1	1	P14M51M213.3	34.851	4.03	32.161	36.851	13.9	13.9	13.9	1	-	YS143	14.1536	Co-QTL1-1
	44	2011	Salt	RDw_50mM.2011	q-50mM-2011-RD.1	3	E32M47M382.4	126.529	3.79	99.231	133.149	16.6	40.9	40.9	2	-	PC175	2.37674	Co-QTL3-3
		2011	Salt		q-50mM-2011-RD.2	8	P23M50M335.3	9.687	5.26	1	11.508	24.3					PC175	0.261241	Co-QTL8-1
	Note: 1 - Total explained variance of significant QTL (LOD >3) and candidate QTL (LOD >2), 2 - Total explained variance of only significant QTL (LOD >3), LL - lower limit and UL - upper limit. PC-pak choi and YS - Yellow sarson
