# Supplementary material for: Quantitative Trait Locus Analysis of Seed Germination and Seedling Vigor in Brassica rapa Reveals QTL Hotspots and Epistatic Interactions
Source: Front Plant Sci. 2015 Dec 1;6:1032. doi: 10.3389/fpls.2015.01032 (PMC4664704; doi:10.3389/fpls.2015.01032)
Supplement: Supplementary Table S5 — Summary of significant QTLs identified for salt tolerance parameters in the B. rapa DH population from a cross of yellow sarson (YS143) and pak choi (PC175). [file Table5.XLSX]

## Sheet: Sheet1
	Supplementary Table S5: Summary of significant QTLs identified for salt tolerance parameters in the B. rapa DH population from a cross of yellow sarson (YS143) and pak choi (PC175).
	SN		QTL name	Linkage group		QTL position	LOD score	Confidence interval		QTL explained variance	Total explained variance1	Total QTL explained variance2	Number of significant QTL	Heritability	Allele from	Allelic effect	Co-localized QTL region
		Traits			Peak marker
								LL	UL
	1	STI.RL3_C50.2010	q-STI0.50-2010-RL3.2	9	BrCRY1P1c	75.639	4.2	66.801	82.754	13.6	22.4	13.6	1	0.62	PC175	0.0829508	Co-QTL9-2
			q-STI0.50-2010-RL3.1	8	Myb2AluIM190.6	68.679	2.4	60.556	89.32	8.8					PC175	0.0723158	Co-QTL8-2
	2	STI.RL5_C50.2010	q-STI0.50-2010-RL5.1	2	BrTSFP2c	62.791	3.95	60.563	70.327	11.9	48.5	48.5	4	0.66	PC175	0.0707154	Co-QTL2-3
			q-STI0.50-2010-RL5.2	4	E32M19M204.4	16.874	4.46	4	25.279	13.6					YS143	0.0731087	Co-QTL4-1
			q-STI0.50-2010-RL5.3	8	P23M50M86.4	0	3.34	0	20.356	9.9					YS143	0.0657046	Co-QTL8-1
			q-STI0.50-2010-RL5.4	9	E32M19M95.0	72.707	4.31	66.801	76.746	13.1					PC175	0.0723412	Co-QTL9-2
	3	STI.RL7_C50.2010	q-STI0.50-2010-RL7.4	8	Myb2HaeIIIM213.1	20.356	4.25	0	20.356	15.5	40.8	15.5	1	0.66	YS143	0.0898205	Co-QTL8-1
			q-STI0.50-2010-RL7.1	2	P23M50M179.6	17.249	2.36	8.541	23.769	8					PC175	0.0630525	Co-QTL2-1
			q-STI0.50-2010-RL7.2	2	BrTSFP2c	62.791	2.64	56.815	68.327	9					PC175	0.0665021	Co-QTL2-3
			q-STI0.50-2010-RL7.3	4	E32M19M435.5	27.795	2.55	9	37.88	8.3					YS143	0.0631902	Co-QTL4-1
	4	STI.RL9_C50.2010	q-STI0.50-2010-RL9.1	8	Myb2HaeIIIM213.1	20.356	4.16	0	20.356	14.2	14.2	14.2	1	0.58	YS143	0.0965088	Co-QTL8-1
	5	RelST.RL3_C50.2010	q-ratio.0/50-2010-RL3.1	5	E32M19M221.8	27.95	4.69	15.657	34.95	14.2	22	14.2	1	0.49	YS143	0.0684327	Co-QTL5-1
			q-ratio.0/50-2010-RL3.2	8	BrCRY2P2c	84.011	2.71	78.185	89.32	7.8					YS143	0.0557311	Co-QTL8-2
	6	RelST.RL5_C50.2010	q-ratio.0/50-2010-RL5.2	7	Myb2RSAIM230.6	40.96	5.52	36.899	43.857	16	46.9	40.4	3	0.62	YS143	0.107571	Co-QTL7-2
			q-ratio.0/50-2010-RL5.3	8	BrCRY2P3a	85.829	5.32	60.879	89.32	15.4					YS143	0.0918941	Co-QTL8-2
			q-ratio.0/50-2010-RL5.4	10	P13M48M342.9	32.906	3.28	30.754	36.906	9					PC175	0.0698405	NA
			q-ratio.0/50-2010-RL5.1	5	BrSPA1P2a	13.657	2.42	0	19.657	6.5					YS143	0.0581163	Co-QTL5-1
	7	RelST.RL7_C50.2010	q-ratio.0/50-2010-RL7.3	7	Myb2RSAIM230.6	40.96	7.11	36.899	43.857	19.9	39.1	28.5	2	0.61	YS143	0.126594	Co-QTL7-2
			q-ratio.0/50-2010-RL7.4	8	BrCRY2P3a	85.829	3.38	83.805	89.32	8.6					YS143	0.0735528	Co-QTL8-2
			q-ratio.0/50-2010-RL7.1	2	BrFYP1a	23.769	2.1	19.638	26.769	5.5					YS143	0.05679	Co-QTL2-1
			q-ratio.0/50-2010-RL7.2	6	Na12H07	60.182	2.06	59.07	71.962	5.1					YS143	0.0574744	Co-QTL6-1
	8	RelST.RL9_C50.2010	q-ratio.0/50-2010-RL9.1	2	Br323	19.808	3.51	15.065	25.769	8.9	57.2	50	4	0.57	YS143	0.0814061	Co-QTL2-1
			q-ratio.0/50-2010-RL9.2	7	Myb2RSAIM230.6	40.96	7.89	36.899	43.857	22.2					YS143	0.142058	Co-QTL7-2
			q-ratio.0/50-2010-RL9.3	8	BrCRY2P2c	84.011	4.29	79.185	86.829	11.1					YS143	0.0908322	Co-QTL8-2
			q-ratio.0/50-2010-RL9.4	9	Ol10D08	39.014	3.12	27.633	43.834	7.8					YS143	0.073321	NA
			q-ratio.0/50-2010-RL9.5	10	P13M48M342.9	32.906	2.9	30.754	40.954	7.2					PC175	0.0702248	NA
	9	STI_SL3.C50.2010	q-STI0-50-2010-SL3.1	3	E37M47M134.5	52.895	3.21	36.413	63.233	9.1	42.7	28.3	3	0.71	PC175	0.0876441	Co-QTL3-2
			q-STI0-50-2010-SL3.3	7	Myb2RSAIM230.6	40.96	3.17	37.899	42.857	8.9					YS143	0.0965234	Co-QTL7-2
			q-STI0-50-2010-SL3.4	9	BrFPAP1c	99.528	3.62	90.134	99.528	10.3					PC175	0.0979279	Co-QTL9-3
			q-STI0-50-2010-SL3.2	6	BrRGAP1a	85.139	2.53	81.992	95.917	7					PC175	0.083123	Co-QTL6-2
			q-STI0-50-2010-SL3.5	10	P23M48M244.6	67.479	2.64	54.743	77.79	7.4					YS143	0.0813684	Co-QTL10-2
	10	STI_SL5.C50.2010	q-STI0-50-2010-SL5.2	8	BrESD4P2b	27.947	4.04	1	33.32	12.5	18.5	12.5	1	0.68	YS143	0.0680795	Co-QTL8-1
			q-STI0-50-2010-SL5.1	3	BrNS1P2c	121.228	2.12	116.165	125.083	6					PC175	0.0508441	Co-QTL3-3
	11	RelST_SL3.C50.2010	q-ratio.0/50-2010-SL3.2	5	Myb2HaeIIIM263.7	55.177	3.04	50.284	65.522	11.4	19.6	11.4	1	0.49	YS143	0.0631593	Co-QTL5-2
			q-ratio.0/50-2010-SL3.1	4	P21M47M178.1	34.594	2.44	31.79	47.76	8.2					PC175	0.0531737	Co-QTL4-2
	12	RelST_SL5.C50.2010	q-ratio.0/50-2010-SL5.1	3	BRMS-050-1	113.833	4.82	113.833	115.711	13.4	30.5	23.3	2	0.48	PC175	0.0588616	Co-QTL3-3
			q-ratio.0/50-2010-SL5.2	5	Myb2HaeIIIM263.7	55.177	3.87	1	63.373	9.9					YS143	0.0505166	Co-QTL5-1 & -2
			q-ratio.0/50-2010-SL5.3	9	P14M51M147.2	75.292	2.87	61.661	75.639	7.2					YS143	0.0403129	Co-QTL9-2
	13	STI.SL3_C50.2011	q-STI0-50-2011-SL3.1	3	P21M47M198.6	47.953	2.34	35.413	60.85	7	15.4			0.75	PC175	0.0831539	Co-QTL3-2
			q-STI0-50-2011-SL3.2	6	BrFPF1P2a	72.205	2.75	67.278	74.205	8.4					PC175	0.0887418	Co-QTL6-2
	14	STI.SL5_C50.2011	q-STI0-50-2011-SL5.3	8	P23M50M335.3	9.687	4.54	1	23.728	15	46.2	28.1	2	0.72	YS143	0.100658	Co-QTL8-1
			q-STI0-50-2011-SL5.4	10	chsssr13	55.243	4.02	46.773	58.243	13.1					YS143	0.0970453	Co-QTL10-2
			q-STI0-50-2011-SL5.1	3	BRMS-050-1	113.833	2.81	113.833	115.711	8.9					PC175	0.0869472	Co-QTL3-3
			q-STI0-50-2011-SL5.2	5	P14M51M182.0	36.24	2.72	17.657	38.24	9.2					PC175	0.0802907	Co-QTL5-1
	15	STI_SL7.C50.2011	q-STI0-50-2011-SL7.1	3	P23M50M273.1	112.478	3.11	97.916	116.829	10	48	31.7	3	0.73	PC175	0.0731588	Co-QTL3-3
			q-STI0-50-2011-SL7.5	10	P21M47M444.3	18.864	3.56	17.672	58.243	11.6					YS143	0.0894171	Co-QTL10-1 & -2
			q-STI0-50-2011-SL7.3	8	P13M48M174.4	30.194	3.11	13.157	38.619	10.1					YS143	0.0734424	Co-QTL8-1
			q-STI0-50-2011-SL7.2	5	BRMS-034	22.448	2.91	17.657	24.448	9.3					YS143	0.0721766	Co-QTL5-1
			q-STI0-50-2011-SL7.4	8	Myb2AluIM263.6	74.185	2.11	66.461	78.185	7					YS143	0.0654138	Co-QTL8-2
	16	STI_SL9.C50.2011	q-STI0-50-2011-SL9.1	8	P13M48M174.4	30.194	2.21	22.231	39.619	9.7	9.7			0.8	YS143	0.0710257	Co-QTL8-1
	17	RelST_SL3.C50.2011	q-ratio.0/50-2011-SL3.1	9	BrGIP1d	81.47	2.08	80.28	97.732	8.1	8.1			0.33	PC175	0.0456603	Co-QTL9-3
	18	RelST_SL7.C50.2011	q-ratio.0/50-2011-SL7.3	5	Myb2RSAIM-714.5	90.104	3.71	59.093	95.104	14.1	32.7	14.1	1	0.68	YS143	0.0600572	Co-QTL5-2
			q-ratio.0/50-2011-SL7.1	1	P23M48M219.2	66.059	2.86	59.363	67.059	10.6					PC175	0.0604129	Co-QTL1-2
			q-ratio.0/50-2011-SL7.2	3	Myb2MSE1M321.8	7.627	2.2	0	33.413	8					PC175	0.0435867	Co-QTL3-1
	19	RelST_SL9.C50.2011	q-ratio.0/50-2011-SL9.1	1	BrBCAT3-2	51.291	6.21	48.626	67.059	17.7	93.2	82.1	6	0.67	PC175	0.0812797	Co-QTL1-2
			q-ratio.0/50-2011-SL9.2	1	E32M47M179.8	71.453	4.51	70.795	84.624	13.4					PC175	0.0557411	NA
			q-ratio.0/50-2011-SL9.4	5	Myb2RSAIM-714.5	90.104	6.1	90.104	98.104	12.2					YS143	0.0509007	NA
			q-ratio.0/50-2011-SL9.5	6	E34M15M60.5	80.992	5.85	74.205	95.917	12.9					PC175	0.0520215	Co-QTL6-2
			q-ratio.0/50-2011-SL9.6	9	BrCRY1P1c	75.639	3.85	61.661	75.639	11.7					YS143	0.0520983	Co-QTL9-2
			q-ratio.0/50-2011-SL9.8	10	BrVIN3P1a	45.773	6.92	44.68	60.665	14.2					YS143	0.0580696	Co-QTL10-2
			q-ratio.0/50-2011-SL9.7	9	BrGIP1d	81.47	2.92	80.28	82.754	7.2					YS143	0.0402465	NA
			q-ratio.0/50-2011-SL9.3	4	Myb2HaeIIIM317.3	51.646	2.17	49.618	56.646	3.9					YS143	0.0299554	Co-QTL4-2
	20	STI_RL3.C50.2011	q-STI0-50-2011-RL3.2	5	BR378	140.036	4.55	133.075	151.036	15.7	28.9	15.7	1	0.74	YS143	0.137818	NA
			q-STI0-50-2011-RL3.1	4	P21M47M178.1	34.594	2.48	28.795	42.209	7					PC175	0.0780252	NA
			q-STI0-50-2011-RL3.3	9	BrGIP1d	81.47	2.22	80.28	99.528	6.2					PC175	0.0725476	Co-QTL9-3
	21	STI_RL5.C50.2011	q-STI0-50-2011-RL5.1	2	BrFLMP2d	18.126	3.32	10.541	20.808	11.3	19	11.3	1	0.74	PC175	0.0952193	Co-QTL2-1
			q-STI0-50-2011-RL5.2	2	BrTSFP2c	62.791	2.19	58.563	69.327	7.7					PC175	0.0806587	Co-QTL2-3
	22	STI_RL7.C50.2011	q-STI0-50-2011-RL7.1	2	BRH04D11flc2	17.385	4.54	11.541	21.808	17.2	25.4	17.2	1	0.76	PC175	0.119066	Co-QTL2-1
			q-STI0-50-2011-RL7.2	2	BrTSFP2c	62.791	2.04	58.198	68.327	8.2					PC175	0.0855412	Co-QTL2-3
	23	STI_RL9.C50.2011	q-STI0-50-2011-RL9.1	2	BRH04D11flc2	17.385	3.22	10.541	21.808	12.5	25.7	25.7	2	0.77	PC175	0.107178	Co-QTL2-1
			q-STI0-50-2011-RL9.2	2	BrTSFP2c	62.791	3.39	58.198	68.327	13.2					PC175	0.113629	Co-QTL2-3
	24	RelST_RL3.C50.2011	q-ratio.0/50-2011-RL3.3	5	P23M50M241.1	61.322	5.48	57.093	66.522	17.5	36.8	17.5	1	0.39	YS143	0.0598042	Co-QTL5-2
			q-ratio.0/50-2011-RL3.1	3	Myb2AluIM377.3	6.533	2.33	0	13.696	9.6					PC175	0.0432969	Co-QTL3-1
			q-ratio.0/50-2011-RL3.2	3	P14M51M135.1	105.763	2.35	97.916	115.711	9.7					PC175	0.0444419	Co-QTL3-3
	25	RelST_RL5.C50.2011	q-ratio.0/50-2011-RL5.2	3	BRMS-008	0.595	3.13	0	11.696	11	28.6	11	1	0.34	PC175	0.0442951	Co-QTL3-1
			q-ratio.0/50-2011-RL5.1	2	E34M15M461.1	109.402	2.34	98.282	111.224	8.1					YS143	0.0376095	Co-QTL2-4
			q-ratio.0/50-2011-RL5.3	5	P23M50M241.1	61.322	2.73	58.093	69.352	9.5					YS143	0.0415559	Co-QTL5-2
	26	RelST_RL7.C50.2011	q-ratio.0/50-2011-RL7.1	3	BRMS-008	0.595	3.8	0	13.696	13.5	13.5	13.5	1	0.39	PC175	0.0572059	Co-QTL3-1
	27	RelST_RL9.C50.2011	q-ratio.0/50-2011-RL9.1	1	P14M51M243.3	53.508	6.42	48.626	60.499	14.7	40.7	40.7	3	0.54	PC175	0.10282	Co-QTL1-2
			q-ratio.0/50-2011-RL9.2	3	BRMS-008	0.595	5.06	0	13.696	14.7					PC175	0.0737452	Co-QTL3-1
			q-ratio.0/50-2011-RL9.3	6	BrBCAT3-1	57.283	3.51	54.831	67.278	11.3					YS143	0.0633487	Co-QTL6-1
	28	RelST_SL5.C50.2011	-	-	-	-	-	-	-	-	-	-	-	0.49	-	-
	Note: 1 - Total explained variance of significant QTL (LOD >3) and candidate QTL (LOD >2), 2 - Total explained variance of only significant QTL (LOD >3), LL - lower limit and UL - upper limit; PC-pak choi, YS-yellow sarson
