# Supplementary material for: Quantitative Trait Locus Analysis of Seed Germination and Seedling Vigor in Brassica rapa Reveals QTL Hotspots and Epistatic Interactions
Source: Front Plant Sci. 2015 Dec 1;6:1032. doi: 10.3389/fpls.2015.01032 (PMC4664704; doi:10.3389/fpls.2015.01032)
Supplement: Supplementary Table S6 — QTL profiles with LOD score values for all the markers as well as pseudo-markers at intermediate map positions for all the traits shown in Figure 2B. A positive LOD score indicates that the YS143 allele increases the trait value, a negative LOD score that the PC175 allele increases the trait values. Pseudomarkers generated by the interval mapping procedure in MapQTL are denoted by “Z” followed by numeric values. [file Table6.XLSX]

## Sheet: Sheet1
	Supplementary Table S6: QTL profiles with LOD score values for all the markers as well as pseudo-markers at intermediate map positions for all the traits shown in Fig. 2B. A positive LOD score indicates that the YS143 allele increases the trait value, a negative LOD score that the PC175 allele increases the trait values. Pseudo markers generated by the interval mapping procedure in MapQTL are den…
	Marker + pseudo marker	BrFDP1g	BrAP2P1d	Z1	Z2	Z3	Z4	Z5	Z6	Z7	Z8	Z9	Z10	Z11	Z12	Z13	P23M48M93.2	Z14	Z15	Z16	Z17	Z18	Z19	Z20	E37M47M266.9	Z21	Z22	Z23	Z24	Z25	Z26	Z27	BrPHYEP2c	Z28	Z29	Z30	Z31	Z32	Myb2RSAIM91.1	Z33	P14M51M213.3	Z34	Z35	E32M47M77.9	Z36	Z37	Z38	Z39	Myb2MSE1M276.9
	Nr	1	2	3	4	5	6	7	8	9	10	11	12	13	14	15	16	17	18	19	20	21	22	23	24	25	26	27	28	29	30	31	32	33	34	35	36	37	38	39	40	41	42	43	44	45	46	47	48
	Group	1	1	1	1	1	1	1	1	1	1	1	1	1	1	1	1	1	1	1	1	1	1	1	1	1	1	1	1	1	1	1	1	1	1	1	1	1	1	1	1	1	1	1	1	1	1	1	1
	Position	0	0.279	1.279	2.279	3.279	4.279	5.279	6.279	7.279	8.279	9.279	10.279	11.279	12.279	13.279	13.798	14.798	15.798	16.798	17.798	18.798	19.798	20.798	20.805	21.805	22.805	23.805	24.805	25.805	26.805	27.805	28.161	29.161	30.161	31.161	32.161	33.161	33.775	34.775	34.851	35.851	36.851	37.258	38.258	39.258	40.258	41.258	41.605
	Markers	BrFDP1g	BrAP2P1d														P23M48M93.2								E37M47M266.9								BrPHYEP2c						Myb2RSAIM91.1		P14M51M213.3			E32M47M77.9					Myb2MSE1M276.9
	Flowering.2010	0	0.03	0.02	0.01	0.01	0	0	0	-0.01	-0.01	-0.03	-0.04	-0.06	-0.09	-0.11	-0.13	-0.15	-0.18	-0.21	-0.25	-0.28	-0.31	-0.34	-0.34	-0.64	-1.02	-1.41	-1.68	-1.79	-1.79	-1.72	-1.69	-1.96	-2.27	-2.53	-2.58	-2.29	-1.97	-2.23	-2.2	-2.19	-1.78	-1.58	-1.79	-1.77	-1.51	-1.15	-1.03
	Flowering.2011	0	0	0	0	0	0	0	0	0	0	0	0	0	0	0	0	0	0	-0.01	-0.02	-0.03	-0.05	-0.07	-0.07	-0.04	-0.02	0	0	0.02	0.03	0.05	0.06	0.03	0.01	0	-0.04	-0.13	-0.2	-0.37	-0.37	-0.22	-0.09	-0.06	-0.05	-0.03	-0.02	-0.01	0
	Seed.weight.2010	-0.77	-1.62	-1.54	-1.45	-1.35	-1.25	-1.13	-1.01	-0.88	-0.76	-0.63	-0.51	-0.4	-0.3	-0.22	-0.18	-0.13	-0.09	-0.06	-0.03	-0.01	0	0	0	0	0.01	0.02	0.03	0.04	0.04	0.05	0.05	0.1	0.19	0.32	0.49	0.65	0.72	0.87	0.87	0.81	0.64	0.56	0.66	0.68	0.61	0.49	0.45
	Seed.weight.2011	0	-0.01	0	0	0	0	0	0	0.01	0.01	0.02	0.03	0.04	0.05	0.07	0.07	0.06	0.05	0.04	0.03	0.03	0.02	0.01	0.01	0.01	0	0	0	-0.01	-0.01	-0.02	-0.02	-0.01	0	0.01	0.04	0.09	0.12	0.15	0.15	0.1	0.04	0.03	0	-0.04	-0.15	-0.27	-0.31
	T10.control.2010	0.02	0.08	0.07	0.06	0.04	0.03	0.02	0.01	0	0	0	0	-0.01	-0.02	-0.03	-0.03	-0.03	-0.03	-0.03	-0.03	-0.03	-0.03	-0.03	-0.03	-0.03	-0.02	-0.01	-0.01	0	0	0	0	0	0.01	0.03	0.05	0.06	0.07	0.01	0	0	0	0	0	0	-0.01	-0.01	-0.01
	T50.control.2010	-0.02	0.01	0	0	0	0	-0.01	-0.01	-0.02	-0.04	-0.05	-0.07	-0.09	-0.11	-0.13	-0.14	-0.15	-0.15	-0.16	-0.16	-0.16	-0.16	-0.16	-0.16	-0.19	-0.22	-0.22	-0.2	-0.16	-0.13	-0.09	-0.09	-0.06	-0.02	0	0.02	0.08	0.11	0.02	0.02	0.01	0	0	0	0	0	0	0
	Gmax.Control.2010	0.23	0.23	0.23	0.23	0.23	0.23	0.22	0.21	0.2	0.19	0.18	0.16	0.14	0.13	0.11	0.11	0.11	0.11	0.11	0.11	0.11	0.11	0.11	0.11	0.08	0.05	0.02	0	0	-0.02	-0.03	-0.04	-0.02	0	0.01	0.05	0.11	0.14	0.18	0.18	0.21	0.21	0.21	0.25	0.28	0.29	0.28	0.28
	U7525.control.2010	-0.17	-0.08	-0.08	-0.09	-0.1	-0.11	-0.11	-0.12	-0.12	-0.13	-0.13	-0.13	-0.13	-0.13	-0.13	-0.13	-0.13	-0.14	-0.14	-0.14	-0.15	-0.15	-0.15	-0.15	-0.14	-0.13	-0.09	-0.06	-0.03	-0.01	0	0	0	0	0	0	0	0	-0.01	-0.01	-0.03	-0.06	-0.07	-0.05	-0.03	-0.02	-0.01	-0.01
	AUC.control.2010	0.38	0.24	0.26	0.28	0.3	0.32	0.34	0.35	0.37	0.37	0.38	0.38	0.38	0.37	0.36	0.35	0.37	0.39	0.4	0.42	0.43	0.44	0.45	0.45	0.44	0.38	0.29	0.18	0.09	0.04	0.01	0	0.01	0.02	0.04	0.06	0.06	0.06	0.21	0.22	0.22	0.2	0.19	0.21	0.23	0.22	0.21	0.2
	T10.50mM.2010	0.17	0.24	0.23	0.21	0.19	0.16	0.14	0.12	0.09	0.07	0.05	0.04	0.02	0.01	0.01	0	0	0.01	0.01	0.01	0.01	0.01	0.02	0.02	0.04	0.08	0.12	0.15	0.17	0.17	0.16	0.16	0.24	0.36	0.5	0.57	0.5	0.43	0.46	0.46	0.41	0.33	0.29	0.24	0.19	0.13	0.08	0.07
	T50.50mM.2010	0.12	0.48	0.45	0.43	0.4	0.36	0.33	0.29	0.25	0.21	0.17	0.14	0.1	0.08	0.05	0.04	0.05	0.05	0.05	0.06	0.06	0.07	0.07	0.07	0.09	0.12	0.13	0.13	0.12	0.1	0.08	0.07	0.14	0.27	0.45	0.61	0.63	0.59	0.46	0.44	0.48	0.46	0.43	0.37	0.28	0.19	0.12	0.1
	Gmax.50mM.2010	0.02	0.02	0.02	0.02	0.02	0.02	0.03	0.03	0.03	0.03	0.03	0.03	0.03	0.03	0.03	0.03	0.04	0.04	0.05	0.05	0.05	0.06	0.06	0.06	0.04	0.02	0	0	-0.01	-0.02	-0.04	-0.04	-0.03	-0.01	0	0.02	0.06	0.09	0.14	0.15	0.2	0.24	0.25	0.37	0.49	0.58	0.64	0.65
	U7525.50mM.2010	0.2	0.29	0.3	0.31	0.32	0.33	0.34	0.34	0.34	0.34	0.33	0.32	0.31	0.29	0.28	0.27	0.25	0.23	0.22	0.2	0.18	0.16	0.15	0.15	0.34	0.65	1.02	1.33	1.48	1.49	1.43	1.4	1.4	1.3	0.98	0.5	0.13	0.03	0	0	-0.01	-0.01	-0.02	-0.06	-0.14	-0.22	-0.3	-0.32
	AUC.50mM.2010	0	-0.03	-0.03	-0.02	-0.02	-0.02	-0.01	-0.01	0	0	0	0	0	0	0	0	0.01	0.01	0.01	0.02	0.02	0.02	0.03	0.03	0.03	0.03	0.02	0.02	0.01	0.01	0	0	0	0	0	0	0	0	0.03	0.03	0.03	0.02	0.01	0.05	0.11	0.17	0.23	0.25
	T10.control.2011	-0.33	-0.2	-0.21	-0.22	-0.23	-0.24	-0.25	-0.25	-0.26	-0.26	-0.26	-0.26	-0.26	-0.25	-0.25	-0.24	-0.24	-0.23	-0.23	-0.23	-0.22	-0.21	-0.21	-0.2	-0.33	-0.47	-0.57	-0.59	-0.55	-0.48	-0.42	-0.4	-0.47	-0.55	-0.58	-0.48	-0.28	-0.17	-0.32	-0.33	-0.14	-0.03	-0.01	-0.02	-0.03	-0.04	-0.05	-0.05
	T50.control.2011	-0.13	-0.08	-0.08	-0.09	-0.09	-0.09	-0.1	-0.1	-0.1	-0.11	-0.11	-0.11	-0.1	-0.1	-0.1	-0.1	-0.08	-0.06	-0.05	-0.04	-0.03	-0.02	-0.01	-0.01	0	0	0.01	0.03	0.05	0.07	0.07	0.08	0.1	0.12	0.15	0.14	0.1	0.07	0.03	0.02	0.17	0.35	0.42	0.34	0.25	0.17	0.1	0.08
	Gmax.Control.2011	0.11	0.11	0.12	0.13	0.15	0.16	0.17	0.19	0.2	0.21	0.22	0.23	0.24	0.24	0.25	0.25	0.24	0.23	0.21	0.2	0.19	0.17	0.16	0.16	0.12	0.06	0.02	0	-0.01	-0.03	-0.05	-0.05	-0.04	-0.02	0	0.01	0.05	0.07	0.05	0.05	0.05	0.05	0.04	0.03	0.02	0.01	0	0
	U7525cont2011	-0.02	-0.03	-0.02	-0.01	0	0	0	0	0.01	0.03	0.04	0.06	0.09	0.12	0.15	0.17	0.17	0.17	0.17	0.17	0.17	0.16	0.16	0.16	0.19	0.2	0.18	0.14	0.1	0.07	0.05	0.04	0.07	0.12	0.19	0.25	0.23	0.2	0.24	0.24	0.16	0.08	0.06	0.11	0.17	0.23	0.28	0.3
	AUC.control.2011	0.22	0.17	0.18	0.19	0.2	0.21	0.22	0.23	0.23	0.24	0.24	0.24	0.24	0.23	0.23	0.22	0.22	0.21	0.2	0.19	0.18	0.17	0.16	0.16	0.09	0.02	0	-0.03	-0.09	-0.14	-0.19	-0.2	-0.25	-0.33	-0.4	-0.4	-0.29	-0.21	-0.13	-0.12	-0.23	-0.32	-0.34	-0.25	-0.16	-0.08	-0.03	-0.02
	T10.50mM.2011	-0.09	-0.04	-0.05	-0.06	-0.08	-0.09	-0.11	-0.12	-0.14	-0.16	-0.18	-0.19	-0.21	-0.23	-0.24	-0.24	-0.21	-0.19	-0.16	-0.13	-0.11	-0.08	-0.06	-0.06	-0.04	-0.01	0	0.01	0.04	0.06	0.08	0.08	0.09	0.09	0.07	0.04	0.01	0	-0.03	-0.03	-0.05	-0.07	-0.07	-0.04	-0.01	0	0	0
	T50.50mM.2011	0	0	0	0	0	-0.01	-0.02	-0.03	-0.05	-0.07	-0.09	-0.12	-0.14	-0.17	-0.2	-0.21	-0.21	-0.2	-0.19	-0.19	-0.18	-0.17	-0.16	-0.16	-0.1	-0.03	0	0.01	0.05	0.09	0.12	0.13	0.14	0.14	0.13	0.07	0.02	0.01	0	-0.01	-0.03	-0.07	-0.08	-0.07	-0.06	-0.04	-0.03	-0.03
	Gmax.50mM.2011	-0.16	-0.11	-0.1	-0.08	-0.07	-0.05	-0.04	-0.02	-0.01	-0.01	0	0	0	0.01	0.02	0.02	0.02	0.02	0.02	0.01	0.01	0.01	0.01	0.01	0	-0.02	-0.06	-0.12	-0.16	-0.19	-0.21	-0.21	-0.24	-0.26	-0.26	-0.2	-0.1	-0.05	-0.04	-0.03	0	0.01	0.02	0.03	0.03	0.04	0.04	0.04
	U7525.50mM.2011	-0.01	-0.02	-0.01	-0.01	0	0	0	0	0	0.01	0.01	0.02	0.03	0.04	0.05	0.06	0.05	0.05	0.04	0.03	0.03	0.02	0.02	0.02	0.05	0.09	0.14	0.17	0.18	0.18	0.17	0.16	0.23	0.35	0.49	0.56	0.46	0.37	0.31	0.31	0.16	0.05	0.03	0.03	0.03	0.03	0.03	0.02
	AUC.50mM.2011	-0.1	-0.09	-0.07	-0.05	-0.04	-0.02	-0.01	-0.01	0	0	0	0.01	0.02	0.04	0.06	0.07	0.06	0.06	0.05	0.04	0.04	0.03	0.02	0.02	0.01	0	0	-0.02	-0.04	-0.05	-0.06	-0.07	-0.11	-0.18	-0.29	-0.37	-0.35	-0.3	-0.28	-0.28	-0.14	-0.05	-0.02	-0.02	-0.02	-0.02	-0.02	-0.02
	SL3_Control.2011	-0.54	-0.52	-0.49	-0.46	-0.43	-0.39	-0.35	-0.31	-0.27	-0.22	-0.18	-0.15	-0.11	-0.08	-0.05	-0.04	-0.04	-0.03	-0.03	-0.02	-0.02	-0.01	-0.01	-0.01	-0.01	0	0	0	0.01	0.01	0.02	0.02	0	-0.01	-0.09	-0.27	-0.43	-0.48	-0.29	-0.27	-0.1	-0.01	0	-0.01	-0.02	-0.03	-0.04	-0.04
	SL5_Control.2011	-0.11	-0.01	-0.01	-0.02	-0.02	-0.02	-0.02	-0.02	-0.02	-0.02	-0.02	-0.02	-0.02	-0.02	-0.02	-0.02	-0.03	-0.05	-0.07	-0.09	-0.11	-0.14	-0.17	-0.17	-0.06	0	0.06	0.2	0.36	0.49	0.57	0.59	0.55	0.45	0.27	0.06	0	-0.04	-0.11	-0.11	-0.04	-0.01	0	0	-0.01	-0.01	-0.02	-0.02
	SL7_Control.2011	0	0	0	0	0	0	0	0	0	0	0	0	0	0	0	0	-0.01	-0.01	-0.02	-0.03	-0.05	-0.07	-0.08	-0.08	-0.06	-0.04	-0.01	0	0	0.01	0.02	0.02	0.03	0.07	0.12	0.16	0.17	0.15	0.01	0.01	0.06	0.13	0.16	0.12	0.09	0.05	0.03	0.02
	SL9_Control.2011	-0.5	-0.6	-0.61	-0.62	-0.62	-0.62	-0.61	-0.6	-0.58	-0.56	-0.54	-0.5	-0.47	-0.43	-0.4	-0.38	-0.41	-0.45	-0.48	-0.52	-0.55	-0.59	-0.62	-0.62	-0.54	-0.39	-0.22	-0.08	-0.02	0	0.01	0.02	0.02	0.01	0.01	0	0	0	-0.08	-0.09	-0.1	-0.1	-0.09	-0.09	-0.08	-0.07	-0.06	-0.06
	SL3_50mM.2011	-0.24	-0.31	-0.3	-0.3	-0.29	-0.28	-0.27	-0.25	-0.24	-0.22	-0.2	-0.18	-0.16	-0.14	-0.11	-0.1	-0.1	-0.1	-0.1	-0.1	-0.1	-0.09	-0.09	-0.09	-0.03	0	0.02	0.09	0.16	0.23	0.27	0.28	0.31	0.33	0.31	0.22	0.1	0.05	0.14	0.15	0.1	0.05	0.04	0.05	0.05	0.06	0.06	0.06
	SL5_50mM.2011	-0.98	-1.11	-1.06	-1	-0.94	-0.87	-0.79	-0.71	-0.62	-0.53	-0.45	-0.36	-0.29	-0.22	-0.16	-0.13	-0.12	-0.12	-0.11	-0.1	-0.09	-0.09	-0.08	-0.08	-0.06	-0.03	-0.01	0	0	0.01	0.02	0.03	0.04	0.05	0.06	0.07	0.05	0.04	0.01	0	0	-0.03	-0.05	-0.11	-0.18	-0.26	-0.33	-0.35
	SL7_50mM.2011	0.13	0.07	0.08	0.09	0.11	0.12	0.14	0.16	0.18	0.2	0.22	0.23	0.25	0.26	0.28	0.28	0.25	0.21	0.18	0.15	0.12	0.09	0.07	0.07	0.08	0.08	0.07	0.05	0.03	0.02	0.01	0.01	0.04	0.12	0.28	0.46	0.53	0.52	0.35	0.34	0.35	0.3	0.28	0.18	0.1	0.04	0.01	0
	SL9_50mM.2011	0.13	0.11	0.12	0.13	0.14	0.15	0.17	0.18	0.19	0.2	0.21	0.22	0.23	0.24	0.24	0.24	0.21	0.18	0.15	0.12	0.1	0.07	0.05	0.05	0.06	0.05	0.04	0.02	0.01	0.01	0	0	0.02	0.06	0.17	0.32	0.39	0.39	0.35	0.35	0.22	0.1	0.07	0.03	0.01	0	-0.01	-0.01
	SFw_Control.2011	0.46	0.36	0.39	0.42	0.45	0.48	0.51	0.53	0.56	0.58	0.59	0.6	0.6	0.59	0.59	0.58	0.51	0.45	0.39	0.33	0.27	0.22	0.17	0.17	0.07	0	-0.03	-0.14	-0.27	-0.38	-0.45	-0.47	-0.34	-0.17	-0.02	0.06	0.33	0.51	0.48	0.47	0.24	0.08	0.04	0.05	0.06	0.06	0.06	0.06
	SFw_50mM.2011	-0.28	-0.4	-0.38	-0.35	-0.32	-0.28	-0.25	-0.21	-0.18	-0.14	-0.11	-0.08	-0.06	-0.04	-0.02	-0.01	-0.02	-0.04	-0.06	-0.08	-0.1	-0.13	-0.16	-0.16	-0.34	-0.59	-0.84	-0.99	-1.02	-0.98	-0.92	-0.9	-0.84	-0.7	-0.44	-0.13	0	0.02	0	0	-0.04	-0.1	-0.13	-0.18	-0.23	-0.28	-0.31	-0.32
	SDw_Control.2011	-0.03	-0.03	-0.02	-0.01	-0.01	0	0	0	0	0.01	0.01	0.02	0.03	0.04	0.06	0.07	0.06	0.06	0.05	0.04	0.04	0.03	0.03	0.03	0.04	0.04	0.04	0.03	0.02	0.02	0.01	0.01	0.01	0	0	-0.02	-0.05	-0.06	0	0	0	0	0	0.01	0.03	0.07	0.11	0.12
	SDw_50mM.2011	-0.69	-0.65	-0.63	-0.61	-0.58	-0.54	-0.51	-0.47	-0.42	-0.38	-0.33	-0.29	-0.24	-0.2	-0.16	-0.14	-0.16	-0.18	-0.2	-0.22	-0.24	-0.27	-0.29	-0.29	-0.32	-0.33	-0.3	-0.23	-0.16	-0.11	-0.07	-0.06	-0.14	-0.3	-0.56	-0.83	-0.9	-0.85	-0.59	-0.57	-0.48	-0.35	-0.3	-0.32	-0.33	-0.32	-0.3	-0.29
	RL3_Control.2011	-0.3	-0.34	-0.29	-0.23	-0.17	-0.12	-0.08	-0.04	-0.02	0	0	0.01	0.04	0.07	0.12	0.15	0.13	0.12	0.1	0.09	0.07	0.06	0.05	0.05	0.06	0.07	0.07	0.07	0.05	0.04	0.03	0.03	0.03	0.04	0.05	0.05	0.04	0.03	0	0	0.01	0.04	0.05	0.04	0.03	0.02	0.01	0.01
	RL5_Control.2011	-0.06	0.01	0.01	0.01	0.02	0.03	0.04	0.04	0.05	0.07	0.08	0.09	0.1	0.11	0.12	0.13	0.11	0.09	0.07	0.06	0.04	0.03	0.02	0.02	0.02	0.03	0.03	0.02	0.02	0.01	0.01	0.01	0.01	0	0	0	0	0	-0.05	-0.05	-0.13	-0.2	-0.22	-0.21	-0.18	-0.15	-0.11	-0.1
	RL7_Control.2011	-0.15	-0.04	-0.04	-0.03	-0.03	-0.02	-0.02	-0.01	-0.01	-0.01	0	0	0	0	0	0	0	0	0	0	-0.01	-0.01	-0.02	-0.02	-0.03	-0.05	-0.06	-0.06	-0.06	-0.05	-0.04	-0.04	-0.05	-0.06	-0.06	-0.05	-0.03	-0.02	-0.03	-0.03	-0.02	-0.01	-0.01	0	0	0.01	0.03	0.04
	RL9_Control.2011	-0.01	0	0	0	0	0	0.01	0.01	0.01	0.02	0.03	0.03	0.04	0.05	0.05	0.06	0.04	0.03	0.01	0.01	0	0	0	0	-0.01	-0.01	-0.02	-0.03	-0.03	-0.03	-0.03	-0.03	-0.04	-0.05	-0.07	-0.07	-0.06	-0.04	-0.09	-0.1	-0.12	-0.13	-0.12	-0.1	-0.07	-0.04	-0.02	-0.02
	RL3_50mM.2011	-0.19	-0.08	-0.06	-0.04	-0.02	-0.01	0	0	0.01	0.03	0.05	0.09	0.13	0.17	0.22	0.25	0.27	0.28	0.3	0.32	0.34	0.36	0.38	0.38	0.51	0.61	0.64	0.58	0.48	0.38	0.3	0.28	0.3	0.31	0.28	0.19	0.07	0.03	0.04	0.04	0.01	0	0	0	0	0.01	0.02	0.02
	RL5_50mM.2011	-0.57	-0.52	-0.48	-0.44	-0.4	-0.35	-0.3	-0.26	-0.21	-0.16	-0.12	-0.09	-0.06	-0.04	-0.02	-0.01	-0.01	0	0	0	0	0	0	0	0.02	0.05	0.09	0.12	0.14	0.15	0.15	0.15	0.13	0.09	0.04	0	-0.01	-0.03	-0.03	-0.04	-0.09	-0.13	-0.14	-0.17	-0.2	-0.21	-0.22	-0.22
	RL7_50mM.2011	-0.02	-0.01	-0.01	0	0	0	0	0	0	0.01	0.01	0.01	0.02	0.03	0.03	0.04	0.04	0.04	0.04	0.05	0.05	0.05	0.05	0.05	0	-0.07	-0.29	-0.57	-0.79	-0.92	-1	-1.01	-1.01	-0.94	-0.72	-0.33	-0.05	0	-0.02	-0.02	-0.05	-0.07	-0.08	-0.09	-0.09	-0.09	-0.09	-0.09
	RL9_50mM.2011	-0.02	-0.02	-0.02	-0.01	-0.01	-0.01	0	0	0	0	0	0	0.01	0.01	0.02	0.02	0.02	0.02	0.02	0.01	0.01	0.01	0.01	0.01	0	0	0	0	-0.01	-0.01	-0.02	-0.02	-0.02	-0.03	-0.04	-0.03	-0.02	-0.01	-0.07	-0.07	-0.09	-0.09	-0.08	-0.16	-0.25	-0.35	-0.44	-0.46
	RFw_Control.2011	0.01	0.01	0.01	0.01	0.02	0.02	0.02	0.03	0.03	0.04	0.04	0.05	0.05	0.05	0.06	0.06	0.06	0.06	0.06	0.06	0.05	0.05	0.05	0.05	0.09	0.13	0.16	0.17	0.16	0.14	0.13	0.12	0.13	0.15	0.14	0.1	0.05	0.02	0.12	0.13	0.07	0.02	0.01	0.01	0	0	0	0
	RDw_Control.2011	0.01	0.02	0.03	0.03	0.03	0.04	0.04	0.04	0.04	0.05	0.05	0.05	0.05	0.06	0.06	0.06	0.06	0.07	0.07	0.08	0.09	0.09	0.1	0.1	0.09	0.07	0.04	0.02	0.01	0	0	0	0	0.01	0.05	0.11	0.16	0.17	0.14	0.14	0	-0.05	-0.1	-0.06	-0.03	-0.01	0	0
	RFw_50mM.2011	1.09	0.96	1.03	1.1	1.18	1.25	1.32	1.39	1.45	1.5	1.54	1.56	1.57	1.56	1.54	1.53	1.54	1.56	1.56	1.57	1.56	1.55	1.54	1.53	1.32	0.93	0.48	0.16	0.02	0	-0.04	-0.06	0	0.14	0.79	2.12	3.38	3.74	4.04	4.03	3.25	2.17	1.79	1.58	1.3	0.99	0.69	0.6
	RDw_50mM.2011	0	0.01	0.02	0.02	0.03	0.04	0.04	0.05	0.06	0.08	0.09	0.1	0.12	0.13	0.15	0.15	0.17	0.19	0.21	0.23	0.25	0.26	0.28	0.28	0.23	0.15	0.08	0.03	0	0	-0.01	-0.02	-0.01	-0.01	0	0	0	0.01	0.05	0.05	0.09	0.13	0.14	0.06	0.01	0	-0.04	-0.06
	RL3_Control.2010	0.05	0.08	0.1	0.12	0.15	0.18	0.22	0.26	0.3	0.35	0.39	0.44	0.48	0.52	0.56	0.58	0.53	0.48	0.43	0.38	0.33	0.29	0.24	0.24	0.25	0.23	0.2	0.16	0.12	0.08	0.05	0.04	0.04	0.05	0.05	0.04	0.04	0.03	0.01	0.01	-0.01	-0.06	-0.09	-0.21	-0.36	-0.48	-0.55	-0.57
	RL5_Control.2010	0.62	0.36	0.39	0.43	0.47	0.51	0.55	0.59	0.63	0.67	0.7	0.73	0.75	0.77	0.78	0.78	0.7	0.62	0.54	0.47	0.39	0.32	0.26	0.26	0.15	0.06	0	-0.01	-0.07	-0.15	-0.24	-0.27	-0.18	-0.09	-0.02	0	0.07	0.15	0.49	0.52	0.4	0.26	0.21	0.05	0	-0.1	-0.27	-0.33
	RL7_Control.2010	0.65	0.33	0.37	0.42	0.47	0.52	0.57	0.62	0.68	0.73	0.78	0.83	0.87	0.9	0.93	0.94	0.88	0.81	0.74	0.67	0.59	0.52	0.46	0.46	0.27	0.1	0.01	-0.02	-0.11	-0.25	-0.4	-0.45	-0.32	-0.18	-0.06	0	0.05	0.14	0.71	0.76	0.64	0.45	0.38	0.21	0.06	0	-0.02	-0.03
	RL9_Control.2010	0.43	0.25	0.3	0.35	0.41	0.47	0.54	0.62	0.7	0.78	0.85	0.93	1	1.07	1.13	1.16	1.08	1	0.91	0.83	0.74	0.65	0.57	0.57	0.45	0.31	0.17	0.06	0.01	0	-0.03	-0.04	-0.02	0	0	0.03	0.08	0.12	0.48	0.51	0.56	0.54	0.52	0.32	0.13	0.02	0	-0.01
	RL3_50mM.2010	-0.49	-0.37	-0.39	-0.41	-0.44	-0.46	-0.48	-0.5	-0.51	-0.52	-0.53	-0.54	-0.54	-0.53	-0.53	-0.52	-0.5	-0.48	-0.45	-0.42	-0.39	-0.36	-0.33	-0.33	-0.4	-0.47	-0.5	-0.49	-0.44	-0.38	-0.31	-0.29	-0.3	-0.3	-0.29	-0.24	-0.18	-0.14	-0.28	-0.28	-0.29	-0.25	-0.23	-0.31	-0.35	-0.36	-0.33	-0.31
	RL5_50mM.2010	-1.21	-0.73	-0.72	-0.71	-0.69	-0.67	-0.64	-0.61	-0.58	-0.54	-0.5	-0.46	-0.42	-0.37	-0.33	-0.31	-0.29	-0.27	-0.25	-0.23	-0.21	-0.19	-0.17	-0.17	-0.27	-0.38	-0.48	-0.56	-0.59	-0.58	-0.55	-0.54	-0.59	-0.65	-0.67	-0.65	-0.56	-0.48	-0.48	-0.47	-0.46	-0.38	-0.35	-0.44	-0.49	-0.48	-0.42	-0.4
	RL7_50mM.2010	-0.43	-0.2	-0.2	-0.2	-0.2	-0.2	-0.2	-0.2	-0.19	-0.18	-0.18	-0.17	-0.16	-0.15	-0.14	-0.13	-0.11	-0.09	-0.07	-0.05	-0.04	-0.03	-0.02	-0.02	-0.05	-0.12	-0.2	-0.29	-0.36	-0.4	-0.42	-0.43	-0.46	-0.48	-0.47	-0.43	-0.35	-0.29	-0.24	-0.23	-0.29	-0.31	-0.31	-0.52	-0.73	-0.86	-0.9	-0.9
	RL9_50mM.2010	-0.0203515	-0.0110996	-0.01208	-0.0125351	-0.0135207	-0.0139131	-0.0142427	-0.014495	-0.0146569	-0.0147177	-0.014059	-0.0139075	-0.0130586	-0.0121435	-0.0111845	-0.0109614	-0.0095974	-0.00874101	-0.00786371	-0.00652	-0.00568862	-0.00489434	-0.00377294	-0.00377079	-0.00815363	-0.0148811	-0.0218947	-0.0272354	-0.0280702	-0.0249568	-0.0213779	-0.0197464	-0.0285562	-0.0406979	-0.0535829	-0.0616281	-0.0586896	-0.0512182	-0.0514354	-0.0496108	-0.0634634	-0.0616694	-0.0575883	-0.0940846	-0.117483	-0.114545	-0.0911573	-0.081252
	SL3_Control.2010	0.35	0.37	0.4	0.44	0.47	0.51	0.54	0.57	0.59	0.61	0.62	0.63	0.63	0.62	0.61	0.61	0.55	0.5	0.45	0.39	0.34	0.3	0.25	0.25	0.24	0.2	0.15	0.08	0.04	0.01	0	0	0	0.01	0.02	0.04	0.05	0.05	0.02	0.02	0.01	0	0	-0.03	-0.12	-0.26	-0.42	-0.47
	SL5_Control.2010	-0.03	-0.15	-0.13	-0.11	-0.1	-0.08	-0.07	-0.05	-0.04	-0.02	-0.01	-0.01	0	0	0	0	0	0	0	0	0	-0.01	-0.01	-0.01	-0.03	-0.07	-0.11	-0.16	-0.19	-0.21	-0.21	-0.21	-0.28	-0.37	-0.45	-0.44	-0.35	-0.28	-0.49	-0.5	-0.43	-0.33	-0.29	-0.32	-0.33	-0.33	-0.3	-0.29
	SL3_50mM.2010	-0.57	-0.6	-0.54	-0.49	-0.43	-0.37	-0.31	-0.25	-0.2	-0.15	-0.1	-0.06	-0.04	-0.02	0	0	0	0	0	0.01	0.01	0.02	0.02	0.02	0.03	0.03	0.03	0.03	0.02	0.02	0.01	0.01	0.04	0.08	0.16	0.27	0.38	0.44	0.45	0.45	0.55	0.58	0.58	0.44	0.27	0.12	0.03	0.02
	SL5_50mM.2010	-0.17	-0.1	-0.09	-0.07	-0.05	-0.04	-0.02	-0.01	-0.01	0	0	0	0.01	0.02	0.03	0.04	0.07	0.1	0.14	0.18	0.23	0.28	0.33	0.33	0.28	0.22	0.14	0.07	0.02	0	0	0	0	0.03	0.1	0.23	0.39	0.49	1.36	1.42	1.67	1.69	1.63	1.61	1.38	1.01	0.66	0.56
	RFw_Control.2010	-0.01	-0.02	-0.01	0	0	0.01	0.02	0.05	0.08	0.12	0.17	0.22	0.29	0.35	0.42	0.46	0.48	0.49	0.5	0.51	0.51	0.51	0.51	0.51	0.44	0.35	0.24	0.13	0.06	0.01	0	0	0	0	0.01	0.03	0.05	0.06	0.2	0.22	0.22	0.19	0.18	0.12	0.06	0.02	0	0
	RFw_50mM.2010	-0.59	-0.81	-0.84	-0.88	-0.92	-0.95	-0.98	-1	-1.02	-1.03	-1.03	-1.03	-1.01	-0.99	-0.96	-0.95	-0.92	-0.89	-0.86	-0.82	-0.77	-0.72	-0.67	-0.67	-0.72	-0.73	-0.68	-0.57	-0.45	-0.33	-0.23	-0.2	-0.22	-0.24	-0.25	-0.24	-0.2	-0.17	-0.1	-0.1	-0.08	-0.06	-0.05	-0.07	-0.08	-0.09	-0.08	-0.08
	SFw_Control.2010	-0.04	-0.21	-0.21	-0.2	-0.2	-0.19	-0.18	-0.18	-0.17	-0.15	-0.14	-0.13	-0.12	-0.1	-0.09	-0.09	-0.08	-0.07	-0.07	-0.06	-0.05	-0.04	-0.04	-0.04	-0.16	-0.38	-0.7	-1.03	-1.3	-1.48	-1.58	-1.6	-1.57	-1.47	-1.28	-0.97	-0.6	-0.4	-0.02	-0.01	0	0	0	-0.02	-0.09	-0.17	-0.24	-0.26
	SFw_50mM.2010	-0.24	-0.46	-0.45	-0.44	-0.42	-0.4	-0.38	-0.36	-0.33	-0.3	-0.27	-0.24	-0.21	-0.18	-0.15	-0.14	-0.11	-0.08	-0.06	-0.04	-0.02	-0.01	0	0	-0.03	-0.11	-0.22	-0.35	-0.46	-0.53	-0.58	-0.59	-0.54	-0.45	-0.33	-0.19	-0.07	-0.02	-0.01	-0.01	0	0	0	0	-0.04	-0.09	-0.15	-0.17
	RDw_Control.2010	0	-0.03	-0.03	-0.02	-0.01	-0.01	0	0	0	0	0.01	0.01	0.02	0.03	0.04	0.05	0.04	0.04	0.04	0.03	0.03	0.03	0.02	0.02	0.05	0.08	0.12	0.16	0.18	0.2	0.2	0.2	0.34	0.57	0.87	2.01	2.05	2.11	2.14	2.15	2.15	2.1	2.12	2.1	2.03	1.3	0.95	0.84
	RDw_50mM.2010	-1.02	-1.01	-1.01	-0.99	-0.98	-0.95	-0.92	-0.88	-0.84	-0.79	-0.73	-0.67	-0.61	-0.55	-0.49	-0.46	-0.43	-0.41	-0.38	-0.35	-0.32	-0.29	-0.26	-0.25	-0.36	-0.48	-0.58	-0.64	-0.64	-0.61	-0.56	-0.54	-0.59	-0.62	-0.63	-0.59	-0.49	-0.41	-0.21	-0.19	-0.17	-0.13	-0.12	-0.22	-0.35	-0.44	-0.48	-0.49
	SDw_Control.2010	-0.18	-0.41	-0.41	-0.42	-0.42	-0.42	-0.42	-0.41	-0.41	-0.4	-0.38	-0.37	-0.35	-0.33	-0.31	-0.29	-0.29	-0.29	-0.29	-0.28	-0.27	-0.26	-0.25	-0.25	-0.37	-0.51	-0.64	-0.71	-0.73	-0.7	-0.64	-0.62	-0.48	-0.31	-0.14	-0.02	0.01	0.08	0.45	0.48	0.34	0.19	0.14	0.06	0.01	0	-0.04	-0.05
	SDw_50mM.2010	-1.39	-2.47	-2.38	-2.28	-2.16	-2.03	-1.89	-1.73	-1.57	-1.4	-1.23	-1.06	-0.9	-0.75	-0.6	-0.54	-0.56	-0.58	-0.6	-0.62	-0.62	-0.63	-0.63	-0.63	-0.53	-0.4	-0.25	-0.11	-0.03	0	0.01	0.02	0.01	0.01	0	0	0	0	0	0	-0.01	-0.05	-0.08	-0.05	-0.02	0	0	0
	STI.RL3_c50.2010	0.01	0	0	0.01	0.01	0.01	0.02	0.03	0.04	0.05	0.06	0.07	0.09	0.1	0.11	0.12	0.12	0.12	0.12	0.11	0.11	0.1	0.1	0.1	0.04	0	-0.01	-0.05	-0.12	-0.2	-0.27	-0.29	-0.25	-0.2	-0.14	-0.07	-0.02	0	0	0	-0.05	-0.14	-0.18	-0.36	-0.58	-0.74	-0.83	-0.84
	STI.RL5_c50.2010	-0.35	-0.38	-0.36	-0.34	-0.31	-0.29	-0.26	-0.23	-0.2	-0.18	-0.15	-0.12	-0.09	-0.07	-0.05	-0.04	-0.03	-0.02	-0.01	0	0	0	0	0	-0.01	-0.1	-0.25	-0.46	-0.66	-0.82	-0.92	-0.95	-0.88	-0.77	-0.6	-0.39	-0.19	-0.1	-0.01	0	-0.02	-0.04	-0.05	-0.15	-0.3	-0.43	-0.53	-0.55
	STI.RL7_c50.2010	-0.01	-0.02	-0.01	-0.01	0	0	0	0	0	0.01	0.01	0.02	0.03	0.05	0.06	0.07	0.08	0.09	0.1	0.11	0.13	0.14	0.14	0.14	0.08	0.02	0	-0.02	-0.07	-0.13	-0.19	-0.21	-0.21	-0.2	-0.17	-0.14	-0.09	-0.06	-0.05	-0.05	-0.13	-0.21	-0.24	-0.37	-0.48	-0.54	-0.54	-0.53
	STI.RL9_c50.2010	0	0.01	0.01	0.02	0.02	0.03	0.03	0.04	0.05	0.06	0.07	0.08	0.09	0.1	0.11	0.12	0.11	0.1	0.09	0.09	0.08	0.07	0.06	0.06	0.04	0.02	0	0	-0.01	-0.03	-0.05	-0.06	-0.07	-0.09	-0.1	-0.1	-0.1	-0.09	-0.07	-0.07	-0.15	-0.22	-0.24	-0.31	-0.36	-0.37	-0.34	-0.33
	RelST.RL3_c50.2010	-1.71	-1.2	-1.28	-1.37	-1.45	-1.53	-1.61	-1.69	-1.75	-1.8	-1.84	-1.87	-1.88	-1.88	-1.86	-1.84	-1.85	-1.85	-1.83	-1.79	-1.75	-1.69	-1.63	-1.63	-1.69	-1.64	-1.45	-1.16	-0.85	-0.58	-0.38	-0.33	-0.38	-0.44	-0.5	-0.53	-0.51	-0.47	-0.29	-0.27	-0.06	0	0.01	0.01	0.01	0	0	0
	RelST.RL5_c50.2010	-0.67	-0.26	-0.26	-0.25	-0.25	-0.25	-0.24	-0.23	-0.22	-0.21	-0.2	-0.18	-0.17	-0.15	-0.14	-0.13	-0.11	-0.09	-0.08	-0.06	-0.05	-0.04	-0.03	-0.03	-0.03	-0.02	-0.02	-0.01	-0.01	-0.01	0	0	0	0	0	0	0	0	0	0	0	0.02	0.03	0.02	0.01	0.01	0	0
	RelST.RL7_c50.2010	-0.77	-0.18	-0.2	-0.21	-0.23	-0.24	-0.25	-0.27	-0.28	-0.29	-0.3	-0.31	-0.31	-0.32	-0.32	-0.32	-0.28	-0.24	-0.2	-0.17	-0.13	-0.11	-0.08	-0.08	-0.07	-0.05	-0.03	-0.01	0	0	0	0	0	0	0	0	-0.01	-0.01	-0.03	-0.03	0	0.01	0.01	0.01	0	0	0	0
	RelST.RL9_c50.2010	-0.71	-0.39	-0.42	-0.45	-0.48	-0.51	-0.54	-0.56	-0.59	-0.61	-0.63	-0.65	-0.66	-0.66	-0.66	-0.66	-0.65	-0.64	-0.62	-0.6	-0.58	-0.56	-0.53	-0.53	-0.44	-0.32	-0.19	-0.08	-0.02	0	0.01	0.02	0.01	0.01	0	0	0	-0.01	-0.03	-0.03	0	0.02	0.04	0.02	0.01	0	0	0
	STI_SL3.c50.2010	0	-0.01	0	0	0	0	0.01	0.03	0.04	0.06	0.09	0.12	0.15	0.18	0.22	0.23	0.24	0.25	0.25	0.25	0.25	0.25	0.24	0.24	0.19	0.13	0.07	0.03	0	0	-0.01	-0.01	0	0	0	0.02	0.06	0.08	0.06	0.05	0.06	0.05	0.05	0.01	-0.01	-0.05	-0.13	-0.16
	STI_SL5.c50.2010	-0.13	-0.29	-0.27	-0.24	-0.21	-0.18	-0.15	-0.12	-0.09	-0.06	-0.04	-0.02	-0.01	0	0	0	0	0	0.01	0.01	0.02	0.03	0.04	0.04	0.01	0	-0.04	-0.11	-0.19	-0.27	-0.33	-0.35	-0.32	-0.27	-0.21	-0.13	-0.05	-0.02	0.07	0.09	0.15	0.2	0.21	0.14	0.07	0.02	0	0
	RelST_SL3.c50.2010	-0.92	-0.98	-0.97	-0.95	-0.92	-0.89	-0.85	-0.81	-0.76	-0.7	-0.64	-0.58	-0.51	-0.45	-0.39	-0.35	-0.32	-0.28	-0.24	-0.21	-0.17	-0.14	-0.11	-0.11	-0.03	0	0.04	0.15	0.3	0.44	0.56	0.59	0.53	0.45	0.33	0.19	0.07	0.02	0.02	0.02	0.04	0.06	0.07	0.25	0.54	0.84	1.05	1.1
	RelST_SL5.c50.2010	-0.53	-0.02	-0.03	-0.03	-0.04	-0.05	-0.05	-0.06	-0.07	-0.08	-0.09	-0.1	-0.11	-0.12	-0.13	-0.13	-0.11	-0.09	-0.08	-0.06	-0.05	-0.03	-0.02	-0.02	-0.01	0	0.02	0.05	0.1	0.15	0.2	0.21	0.21	0.2	0.17	0.14	0.09	0.06	0.06	0.06	0.08	0.09	0.1	0.09	0.08	0.06	0.03	0.03
	STI_SL3_c50.2011	-0.78	-0.93	-0.89	-0.85	-0.81	-0.76	-0.7	-0.64	-0.57	-0.5	-0.43	-0.36	-0.3	-0.24	-0.19	-0.16	-0.15	-0.15	-0.14	-0.13	-0.12	-0.11	-0.1	-0.1	-0.07	-0.04	-0.01	0	0.01	0.02	0.03	0.03	0.01	0	-0.07	-0.25	-0.47	-0.54	-0.25	-0.23	-0.11	-0.03	-0.01	-0.01	-0.01	0	0	0
	STI_SL5_c50.2011	-0.44	-0.29	-0.29	-0.27	-0.26	-0.25	-0.23	-0.21	-0.19	-0.17	-0.15	-0.13	-0.11	-0.09	-0.07	-0.06	-0.07	-0.08	-0.09	-0.1	-0.11	-0.12	-0.13	-0.13	-0.14	-0.13	-0.1	-0.07	-0.04	-0.02	-0.01	-0.01	-0.02	-0.03	-0.07	-0.1	-0.11	-0.1	-0.14	-0.14	-0.17	-0.16	-0.16	-0.13	-0.1	-0.07	-0.04	-0.03
	STI_SL7.c50.2011	-0.1	-0.2	-0.2	-0.19	-0.19	-0.18	-0.17	-0.16	-0.15	-0.13	-0.12	-0.11	-0.09	-0.08	-0.07	-0.06	-0.08	-0.1	-0.13	-0.15	-0.18	-0.22	-0.25	-0.25	-0.31	-0.34	-0.34	-0.29	-0.23	-0.17	-0.13	-0.11	-0.09	-0.05	-0.01	0	0.04	0.07	0	-0.01	0	0.02	0.04	0.05	0.06	0.07	0.07	0.07
	STI_SL9.c50.2011	-0.01	-0.02	-0.02	-0.03	-0.03	-0.04	-0.04	-0.05	-0.05	-0.06	-0.07	-0.07	-0.08	-0.08	-0.09	-0.09	-0.11	-0.14	-0.16	-0.19	-0.22	-0.26	-0.29	-0.29	-0.21	-0.12	-0.04	0	0.01	0.04	0.07	0.08	0.08	0.08	0.07	0.04	0.02	0.01	0.01	0.01	0	0	0	0	0	0	0.01	0.01
	RelST_SL3.c50.2011	0.09	0.03	0.02	0.02	0.01	0	0	0	0	-0.01	-0.02	-0.03	-0.05	-0.07	-0.09	-0.1	-0.12	-0.14	-0.16	-0.19	-0.22	-0.25	-0.28	-0.28	-0.23	-0.16	-0.08	-0.03	0	0	0.01	0.01	0	0	-0.01	-0.06	-0.12	-0.14	-0.1	-0.09	-0.31	-0.52	-0.59	-0.71	-0.8	-0.83	-0.81	-0.8
	RelST_SL5.c50.2011	-0.21	-0.48	-0.5	-0.53	-0.55	-0.57	-0.59	-0.6	-0.61	-0.62	-0.62	-0.61	-0.6	-0.59	-0.57	-0.56	-0.51	-0.46	-0.42	-0.37	-0.32	-0.28	-0.24	-0.24	-0.3	-0.33	-0.32	-0.27	-0.2	-0.14	-0.1	-0.09	-0.13	-0.19	-0.27	-0.3	-0.26	-0.21	-0.08	-0.07	-0.07	-0.06	-0.05	-0.09	-0.12	-0.15	-0.17	-0.18
	RelST_SL7.c50.2011	0.85	0.68	0.66	0.63	0.6	0.57	0.53	0.48	0.44	0.39	0.34	0.29	0.24	0.2	0.16	0.14	0.14	0.14	0.14	0.14	0.14	0.14	0.14	0.14	0.24	0.36	0.46	0.5	0.48	0.43	0.38	0.36	0.37	0.34	0.26	0.12	0.02	0	0.07	0.08	0.04	0.02	0.01	0	0	0	-0.01	-0.01
	RelST_SL9.c50.2011	0.07	0.08	0.08	0.09	0.09	0.09	0.09	0.09	0.09	0.09	0.09	0.08	0.08	0.08	0.07	0.07	0.07	0.07	0.07	0.06	0.06	0.06	0.06	0.06	0.19	0.41	0.67	0.85	0.93	0.93	0.9	0.89	0.87	0.78	0.57	0.24	0.02	0	0.01	0.01	0	-0.03	-0.05	-0.06	-0.07	-0.07	-0.07	-0.07
	STI_RL3.c50.2011	-0.36	-0.3	-0.26	-0.21	-0.17	-0.13	-0.09	-0.06	-0.03	-0.01	0	0	0.01	0.03	0.06	0.07	0.08	0.09	0.09	0.1	0.1	0.11	0.11	0.11	0.17	0.22	0.25	0.25	0.23	0.2	0.17	0.16	0.19	0.22	0.24	0.2	0.12	0.07	0	0	-0.06	-0.14	-0.17	-0.17	-0.15	-0.12	-0.1	-0.09
	STI_RL5.c50.2011	-0.44	-0.26	-0.24	-0.22	-0.19	-0.17	-0.14	-0.12	-0.1	-0.07	-0.05	-0.04	-0.02	-0.01	0	0	0	0	0	0	0	0	0	0	0	0	0	0	0	0	0	0	-0.01	-0.02	-0.04	-0.06	-0.07	-0.06	-0.06	-0.06	-0.1	-0.12	-0.13	-0.07	-0.03	0	0	0
	STI_RL7.c50.2011	-0.18	-0.11	-0.1	-0.08	-0.07	-0.06	-0.04	-0.03	-0.02	-0.01	-0.01	0	0	0	0	0.01	0	0	0	0	0	0	0	0	0	0	0.01	0.02	0.03	0.04	0.04	0.04	0.02	0	-0.01	-0.07	-0.15	-0.18	-0.26	-0.26	-0.31	-0.3	-0.29	-0.32	-0.35	-0.35	-0.33	-0.33
	STI_RL9.c50.2011	-0.02	-0.02	-0.01	-0.01	0	0	0	0	0	0	0.01	0.01	0.02	0.03	0.04	0.04	0.04	0.04	0.03	0.03	0.02	0.02	0.02	0.02	0.01	0	0	-0.01	-0.02	-0.03	-0.04	-0.04	-0.05	-0.06	-0.06	-0.06	-0.04	-0.03	-0.07	-0.07	-0.12	-0.16	-0.17	-0.18	-0.18	-0.16	-0.15	-0.14
	RelST_RL3.c50.2011	-0.02	-0.05	-0.06	-0.08	-0.1	-0.12	-0.14	-0.16	-0.19	-0.21	-0.24	-0.27	-0.3	-0.32	-0.34	-0.35	-0.34	-0.32	-0.3	-0.28	-0.26	-0.24	-0.22	-0.22	-0.14	-0.06	-0.01	0.01	0.04	0.09	0.13	0.15	0.1	0.05	0	-0.02	-0.11	-0.17	-0.17	-0.17	-0.1	-0.03	-0.02	-0.02	-0.01	-0.01	-0.01	-0.01
	RelST_RL5.c50.2011	-0.41	-0.76	-0.83	-0.91	-1	-1.09	-1.17	-1.26	-1.34	-1.42	-1.49	-1.55	-1.59	-1.62	-1.63	-1.63	-1.56	-1.48	-1.4	-1.31	-1.22	-1.13	-1.04	-1.04	-1.09	-1.02	-0.78	-0.48	-0.25	-0.11	-0.04	-0.03	-0.06	-0.12	-0.22	-0.3	-0.3	-0.26	-0.37	-0.38	-0.56	-0.65	-0.66	-0.76	-0.81	-0.82	-0.78	-0.77
	RelST_RL7.c50.2011	-0.04	-0.07	-0.09	-0.11	-0.14	-0.17	-0.2	-0.24	-0.28	-0.32	-0.37	-0.41	-0.45	-0.49	-0.53	-0.55	-0.5	-0.45	-0.4	-0.36	-0.31	-0.27	-0.23	-0.23	-0.21	-0.16	-0.1	-0.05	-0.01	0	0	0	0	0	-0.01	-0.04	-0.06	-0.06	-0.18	-0.19	-0.11	-0.05	-0.03	-0.16	-0.36	-0.6	-0.84	-0.91
	RelST_RL9.c50.2011	-0.15	-0.2	-0.24	-0.28	-0.32	-0.37	-0.42	-0.47	-0.52	-0.58	-0.63	-0.68	-0.73	-0.77	-0.81	-0.83	-0.81	-0.79	-0.77	-0.75	-0.72	-0.7	-0.67	-0.67	-0.64	-0.53	-0.36	-0.19	-0.08	-0.02	0	0	-0.04	-0.2	-0.62	-1.24	-1.66	-1.71	-1.75	-1.74	-1.87	-1.68	-1.55	-2.24	-2.92	-3.45	-3.78	-3.85
[truncated: 1,293 more columns]
